# Supplementary material for: RNA sequencing and anthocyanin synthesis-related genes expression analyses in white-fruited Vaccinium uliginosum
Source: BMC Genomics. 2018 Dec 13;19:930. doi: 10.1186/s12864-018-5351-0 (PMC6293651; doi:10.1186/s12864-018-5351-0)
Supplement: Supplementary file 1 — Table S1. The up-regulated expression genes from the annotated DEGs (XLS 48 kb) [file 12864_2018_5351_MOESM1_ESM.xls]

## Sheet: Sheet1
#ID	A1_count	A1_FPKM	A2_count	A2_FPKM	A3_count	A3_FPKM	B1_count	B1_FPKM	B2_count	B2_FPKM	B3_count	B3_FPKM	FDR	log2FC	regulated	COG_class	COG_class_annotation	GO_annotation	KEGG_annotation	KOG_class	KOG_class_annotation	Pfam_annotation	Swissprot_annotation	nr_annotation
c132111.graph_c0	58	1.68674	31	0.822933	45	1.07073	287	7.21766	208	5.76617	182	5.35399	0.00865622	2.52	up	--	--	--	--	[R]	General function prediction only	Ankyrin repeats (3 copies);; Ankyrin repeats (many copies);; Ankyrin repeats (many copies);; Domain of unknown function;; Ankyrin repeat;; Ankyrin repeat;; zinc-binding in reverse transcriptase	Ankyrin repeat-containing protein At5g02620 GN=At5g02620 OS=Arabidopsis thaliana (Mouse-ear cress) PE=1 SV=1	PREDICTED: ankyrin repeat-containing protein At5g02620-like [Vitis vinifera]
c108564.graph_c0	43	4.96836	10	1.05469	28	2.64697	172	17.1857	128	14.098	254	29.6868	0.00182988	2.9428	up	--	--	--	--	--	--	Glycine rich protein family	--	--
c128763.graph_c0	4	0.656259	0	0	2	0.268468	48	6.81004	49	7.66328	40	6.63836	0.00117058	4.67808	up	[I]	Lipid transport and metabolism	Biological Process: metabolic process (GO:0008152);; Molecular Function: carboxylic ester hydrolase activity (GO:0052689);;	K03575|2.55991e-120|vvi:100248687|2-hydroxyisoflavanone dehydratase (A)	[V]	Defense mechanisms	alpha/beta hydrolase fold;; Carboxylesterase family;; Alpha/beta hydrolase family;; Protein of unknown function (DUF2424)	2-hydroxyisoflavanone dehydratase GN=HIDM OS=Glycyrrhiza echinata (Licorice) PE=1 SV=1	CXE carboxylesterase [Actinidia deliciosa]
c93243.graph_c0	7	0.69726	4	0.363696	3	0.244492	157	13.5235	86	8.16579	69	6.95234	1.52e-05	4.62729	up	--	--	--	--	[O]	Posttranslational modification, protein turnover, chaperones	PDZ domain;; PDZ domain (Also known as DHR or GLGF)	Putative protease Do-like 14 OS=Arabidopsis thaliana (Mouse-ear cress) PE=3 SV=2	PREDICTED: putative protease Do-like 14 [Solanum lycopersicum]
c101538.graph_c1	1	0.227836	0	0	0	0	20	3.94045	14	3.04056	34	7.83586	0.00269434	6.16652	up	--	--	Molecular Function: monooxygenase activity (GO:0004497);; Molecular Function: iron ion binding (GO:0005506);; Molecular Function: electron carrier activity (GO:0009055);; Molecular Function: oxidoreductase activity, acting on paired donors, with incorporation or reduction of molecular oxygen (GO:0016705);; Molecular Function: heme binding (GO:0020037);; Biological Process: oxidation-reduction pro…	K13083|4.982e-61|pop:POPTR_0009s07320g|POPTRDRAFT_54623B; hypothetical protein; K13083 flavonoid 3',5'-hydroxylase [EC:1.14.13.88] (A)	[Q]	Secondary metabolites biosynthesis, transport and catabolism	Cytochrome P450	Flavonoid 3&apos;,5&apos;-hydroxylase GN=CYP75A4 OS=Gentiana triflora (Clustered gentian) PE=2 SV=1	flavonoid 3&apos;,5&apos;-hydroxylase [Rhododendron x pulchrum]
c114616.graph_c0	0	0	1	0.133222	1	0.11941	54	6.81524	55	7.65174	22	3.2479	7.64e-05	6.32163	up	--	--	--	--	--	--	--	--	PREDICTED: uncharacterized protein LOC104599658 [Nelumbo nucifera]
c120015.graph_c0	1	0.213578	3	0.584871	1	0.174744	25	4.61732	49	9.97599	46	9.93802	0.00169673	4.85542	up	--	--	--	K13459|1.08782e-21|tcc:TCM_014418|NB-ARC domain-containing disease resistance protein, putative isoform 1; K13459 disease resistance protein RPS2 (A)	[T]	Signal transduction mechanisms	--	Putative disease resistance protein At4g10780 GN=At4g10780 OS=Arabidopsis thaliana (Mouse-ear cress) PE=3 SV=1	--
c127883.graph_c0	76	2.12312	47	1.19851	78	1.7828	536	12.9485	271	7.21661	445	12.5749	0.000234494	2.8142	up	--	--	--	--	[A]	RNA processing and modification	RNA recognition motif. (a.k.a. RRM, RBD, or RNP domain);; RNA recognition motif (a.k.a. RRM, RBD, or RNP domain);; RNA recognition motif. (a.k.a. RRM, RBD, or RNP domain);; Domain of unknown function (DUF4283)	--	hypothetical protein [Beta vulgaris subsp. vulgaris]
c127121.graph_c1	0	0	2	0.311869	3	0.419303	105	15.5111	53	8.63056	183	31.6225	0.000559206	6.3466	up	[B]	Chromatin structure and dynamics	--	K11251|2.76118e-07|csv:101229559|histone H2AX-like; K11251 histone H2A (A)	[B]	Chromatin structure and dynamics	--	Probable histone H2AXa OS=Oryza sativa subsp. japonica (Rice) PE=3 SV=1	Histidine-containing phosphotransfer protein 1 [Glycine soja]
c125653.graph_c0	3	0.0705394	0	0	2	0.0384758	99	2.01298	78	1.74827	51	1.21301	4.66e-06	5.67348	up	--	--	Molecular Function: catalytic activity (GO:0003824);;	K18577|0|pper:PRUPE_ppa021750mg|hypothetical protein (A)	[R]	General function prediction only	Reverse transcriptase (RNA-dependent DNA polymerase);; zinc-binding in reverse transcriptase	Putative ribonuclease H protein At1g65750 GN=At1g65750 OS=Arabidopsis thaliana (Mouse-ear cress) PE=3 SV=1	hypothetical protein [Beta vulgaris subsp. vulgaris]
c112676.graph_c0	44	2.99815	33	2.05256	55	3.06627	9350	550.942	8535	554.38	21513	1482.82	1.49e-07	8.43443	up	[O]	Posttranslational modification, protein turnover, chaperones	Molecular Function: glutathione transferase activity (GO:0004364);; Biological Process: response to oxidative stress (GO:0006979);;	K00799|1.16846e-113|pmum:103327357|glutathione S-transferase F11-like; K00799 glutathione S-transferase [EC:2.5.1.18] (A)	[O]	Posttranslational modification, protein turnover, chaperones	Glutathione S-transferase, N-terminal domain;; Glutathione S-transferase, N-terminal domain;; Glutathione S-transferase, C-terminal domain;; Glutathione S-transferase, N-terminal domain;; Glutathione S-transferase, C-terminal domain	Glutathione S-transferase F12 GN=MKP11.22 OS=Arabidopsis thaliana (Mouse-ear cress) PE=1 SV=1	PREDICTED: glutathione S-transferase F11-like [Prunus mume]
c124270.graph_c0	12	0.684707	6	0.312505	9	0.420158	101	4.98354	114	6.20057	53	3.05904	0.0026766	3.52267	up	--	--	--	--	--	--	Domain of unknown function (DUF296)	Putative DNA-binding protein ESCAROLA GN=ESC OS=Arabidopsis thaliana (Mouse-ear cress) PE=2 SV=1	PREDICTED: putative DNA-binding protein ESCAROLA, partial [Nelumbo nucifera]
c133747.graph_c1	29	0.800439	36	0.907016	27	0.609734	199	4.74981	185	4.86749	279	7.78968	0.000635895	3.06414	up	--	--	--	--	--	--	NB-ARC domain;; Leucine Rich repeats (2 copies);; Leucine rich repeat;; Leucine Rich Repeat	TMV resistance protein N GN=N OS=Nicotiana glutinosa (Tobacco) PE=1 SV=1	PREDICTED: TMV resistance protein N-like [Pyrus x bretschneideri]
c90235.graph_c0	0	0	1	0.0661556	0	0	64	4.01105	17	1.17446	31	2.27264	0.000729284	6.99946	up	--	--	--	--	--	--	Protein of unknown function (DUF724)	B3 domain-containing protein Os01g0234100 OS=Oryza sativa subsp. japonica (Rice) PE=2 SV=1	PREDICTED: B3 domain-containing protein Os01g0234100-like [Solanum lycopersicum]
c132702.graph_c1	1	0.078531	0	0	1	0.0642522	81	5.50072	54	4.04239	91	7.22883	2.87e-07	6.99367	up	--	--	--	K00430|1.35192e-22|vvi:100249751|peroxidase 55-like; K00430 peroxidase [EC:1.11.1.7] (A)	--	--	--	Peroxidase 55 (Precursor) GN=MUA22.13 OS=Arabidopsis thaliana (Mouse-ear cress) PE=1 SV=1	PREDICTED: peroxidase 55-like [Vitis vinifera]
c132794.graph_c0	20	0.82374	8	0.300768	13	0.438077	135	4.80825	83	3.25868	90	3.74962	0.00773105	3.07264	up	--	--	--	--	[I]	Lipid transport and metabolism	Lipase (class 3)	Phospholipase A1-Igamma1, chloroplastic (Precursor) GN=At1g06800 OS=Arabidopsis thaliana (Mouse-ear cress) PE=1 SV=2	--
c117353.graph_c0	2	0.288638	4	0.526945	4	0.472313	58	7.23844	64	8.80454	42	6.13138	0.00185961	4.28792	up	--	--	--	--	--	--	Myb/SANT-like DNA-binding domain	--	PREDICTED: uncharacterized protein LOC104437146 [Eucalyptus grandis]
c130571.graph_c0	1481	49.7089	1324	40.5647	1424	39.1053	5500	159.637	5698	182.307	10004	339.655	0.002637	2.5402	up	[MG]	--	Biological Process: cellular metabolic process (GO:0044237);; Molecular Function: dihydrokaempferol 4-reductase activity (GO:0045552);; Molecular Function: coenzyme binding (GO:0050662);; Biological Process: oxidation-reduction process (GO:0055114);;	K13082|0|sot:102577487|dihydroflavonol 4-reductase; K13082 bifunctional dihydroflavonol 4-reductase/flavanone 4-reductase [EC:1.1.1.219 1.1.1.234] (A)	[V]	Defense mechanisms	NAD dependent epimerase/dehydratase family;; 3-beta hydroxysteroid dehydrogenase/isomerase family;; NADH(P)-binding;; Male sterility protein;; NmrA-like family;; short chain dehydrogenase;; KR domain	Dihydroflavonol-4-reductase GN=DFRA OS=Antirrhinum majus (Garden snapdragon) PE=2 SV=1	dihydroflavonol 4-reductase [Vaccinium corymbosum]
c118183.graph_c0	44	3.22454	54	3.61236	46	2.75816	423	26.807	378	26.4065	272	20.1637	7.2e-05	3.11522	up	--	--	--	--	--	--	Protein of unknown function (DUF1218)	--	hypothetical protein MIMGU_mgv1a011857mg [Erythranthe guttata]
c132665.graph_c0	23	0.681627	36	0.973876	48	1.16388	318	8.14966	155	4.37879	260	7.79431	0.000676631	2.97975	up	--	--	--	--	--	--	Plant mobile domain	Serine/threonine-protein phosphatase 7 long form homolog GN=At1g48120 OS=Arabidopsis thaliana (Mouse-ear cress) PE=2 SV=1	PREDICTED: uncharacterized protein LOC100243242 isoform X1 [Vitis vinifera]
c107691.graph_c0	2	0.135536	0	0	0	0	23	1.34787	24	1.55039	44	3.01622	0.00123411	5.6046	up	--	--	Biological Process: ATP hydrolysis coupled proton transport (GO:0015991);; Molecular Function: transferase activity (GO:0016740);; Cellular Component: proton-transporting two-sector ATPase complex, catalytic domain (GO:0033178);; Molecular Function: proton-transporting ATPase activity, rotational mechanism (GO:0046961);;	K02331|1.0887e-13|pop:POPTR_0009s08340g|POPTRDRAFT_649770; hypothetical protein; K02331 DNA polymerase phi [EC:2.7.7.7] (A)	[K]	Transcription	--	V-type proton ATPase subunit E GN=VATE OS=Mesembryanthemum crystallinum (Common ice plant) PE=2 SV=1	hypothetical protein JCGZ_09921 [Jatropha curcas]
c133422.graph_c0	62	1.34679	70	1.38799	40	0.710909	359	6.74365	495	10.2498	276	6.06459	0.00326373	2.94945	up	--	--	--	--	--	--	RNA recognition motif. (a.k.a. RRM, RBD, or RNP domain);; RNA recognition motif (a.k.a. RRM, RBD, or RNP domain);; Domain of unknown function (DUF4283);; RNA recognition motif. (a.k.a. RRM, RBD, or RNP domain)	--	PREDICTED: uncharacterized protein LOC102663792 [Glycine max]
c119128.graph_c0	0	0	0	0	1	0.0233705	64	1.58086	48	1.30697	12	0.346726	0.00442757	7.23801	up	--	--	--	--	[R]	General function prediction only	gag-polypeptide of LTR copia-type;; gag-polypeptide of LTR copia-type;; gag-polypeptide of LTR copia-type	--	--
c74288.graph_c0	0	0	0	0	0	0	13	0.649821	15	0.826516	16	0.93554	0.00770681	Inf	up	--	--	Biological Process: cellular aromatic compound metabolic process (GO:0006725);; Molecular Function: transferase activity, transferring phosphorus-containing groups (GO:0016772);; Biological Process: cellular nitrogen compound metabolic process (GO:0034641);; Biological Process: heterocycle metabolic process (GO:0046483);; Molecular Function: organic cyclic compound binding (GO:0097159);; Biologic…	--	[R]	General function prediction only	Endonuclease/Exonuclease/phosphatase family;; Endonuclease-reverse transcriptase	--	hypothetical protein VITISV_022886 [Vitis vinifera]
c122231.graph_c0	1049	23.2994	605	12.2661	824	14.9742	2328	44.7141	2664	56.4035	3470	77.9621	0.00502636	1.98034	up	[M]	Cell wall/membrane/envelope biogenesis	Biological Process: sucrose metabolic process (GO:0005985);; Biological Process: biosynthetic process (GO:0009058);; Molecular Function: sucrose synthase activity (GO:0016157);;	K00695|0|sot:102577594|SS16, sus4; Sucrose synthase (EC:2.4.1.13); K00695 sucrose synthase [EC:2.4.1.13] (A)	[M]	Cell wall/membrane/envelope biogenesis	Sucrose synthase;; Glycosyl transferases group 1;; Glycosyl transferases group 1	Sucrose synthase OS=Solanum tuberosum (Potato) PE=1 SV=1	sucrose synthase [Actinidia chinensis]
c108753.graph_c0	9	1.16079	28	3.29647	26	2.74365	198	22.0835	126	15.4911	134	17.4823	0.00241593	3.08994	up	--	--	--	--	--	--	DVL family	--	PREDICTED: uncharacterized protein LOC101492970 [Cicer arietinum]
c110797.graph_c0	41	2.25207	23	1.15321	22	0.988708	163	7.74247	324	16.9647	403	22.3918	0.00364697	3.59157	up	--	--	Molecular Function: ATP binding (GO:0005524);;	--	[O]	Posttranslational modification, protein turnover, chaperones	ATPase family associated with various cellular activities (AAA)	Ribulose bisphosphate carboxylase/oxygenase activase 2, chloroplastic (Precursor) GN=RCA2 OS=Larrea tridentata (Creosote bush) PE=2 SV=1	ribulose bisphosphate carboxylase/oxygenase activase 1 [Ziziphus jujuba]
c130693.graph_c0	106	6.8699	33	1.95227	40	2.12105	367	20.5686	173	10.6879	350	22.9455	0.00460417	2.44556	up	[GEPR]	--	Molecular Function: sugar:hydrogen symporter activity (GO:0005351);; Cellular Component: integral component of membrane (GO:0016021);; Molecular Function: 2-alkenal reductase [NAD(P)] activity (GO:0032440);; Biological Process: carbohydrate transmembrane transport (GO:0034219);; Biological Process: oxidation-reduction process (GO:0055114);;	--	[R]	General function prediction only	Sugar (and other) transporter;; Major Facilitator Superfamily	Hexose carrier protein HEX6 GN=HEX6 OS=Ricinus communis (Castor bean) PE=2 SV=1	hypothetical protein JCGZ_26281 [Jatropha curcas]
