# Supplementary material for: RNA sequencing and anthocyanin synthesis-related genes expression analyses in white-fruited Vaccinium uliginosum
Source: BMC Genomics. 2018 Dec 13;19:930. doi: 10.1186/s12864-018-5351-0 (PMC6293651; doi:10.1186/s12864-018-5351-0)
Supplement: Supplementary file 2 — Table S2. The down-regulated expression genes from the annotated DEGs (XLS 182 kb) [file 12864_2018_5351_MOESM2_ESM.xls]

## Sheet: Sheet1
#ID	A1_count	A1_FPKM	A2_count	A2_FPKM	A3_count	A3_FPKM	B1_count	B1_FPKM	B2_count	B2_FPKM	B3_count	B3_FPKM	FDR	log2FC	regulated	COG_class	COG_class_annotation	GO_annotation	KEGG_annotation	KOG_class	KOG_class_annotation	Pfam_annotation	Swissprot_annotation	nr_annotation
c110752.graph_c0	111	5.72378	156	7.34288	175	7.3832	10	0.445916	7	0.344082	10	0.521609	0.000212951	-3.81821	down	--	--	--	K13993|1.01529e-15|pvu:PHAVU_011G016100g|hypothetical protein; K13993 HSP20 family protein (A)	[O]	Posttranslational modification, protein turnover, chaperones	Hsp20/alpha crystallin family	Heat shock 22 kDa protein, mitochondrial (Precursor) GN=HSP22 OS=Pisum sativum (Garden pea) PE=2 SV=1	Heat shock 22 kDa protein, mitochondrial [Glycine soja]
c132829.graph_c0	420	12.5016	455	12.3626	439	10.6912	18	0.463322	107	3.03602	35	1.05383	0.000367815	-2.72062	down	--	--	--	K13457|0|pxb:103963440|disease resistance protein RPM1-like; K13457 disease resistance protein RPM1 (A)	[T]	Signal transduction mechanisms	NB-ARC domain;; Leucine Rich repeats (2 copies);; Leucine rich repeat	Disease resistance protein RPM1 GN=F17A9.20 OS=Arabidopsis thaliana (Mouse-ear cress) PE=1 SV=1	--
c52817.graph_c0	135	9.04021	51	3.11743	99	5.42408	5	0.289539	0	0	1	0.0677376	0.000659531	-5.52254	down	--	--	--	--	[R]	General function prediction only	zinc-binding in reverse transcriptase	--	putative non-LTR retroelement reverse transcriptase [Arabidopsis thaliana]
c127639.graph_c0	478	18.3945	798	28.0314	937	29.5016	296	9.8502	6	0.220097	69	2.68593	0.00218296	-2.47305	down	--	--	--	--	[T]	Signal transduction mechanisms	NB-ARC domain;; AAA domain	Disease resistance protein RPP8 GN=MWF20.19 OS=Arabidopsis thaliana (Mouse-ear cress) PE=1 SV=2	PREDICTED: putative disease resistance RPP13-like protein 3 [Vitis vinifera]
c121592.graph_c1	376	44.426	451	48.6416	379	36.6383	40	4.08698	14	1.57682	111	13.2665	0.00148641	-2.68363	down	--	--	Molecular Function: transferase activity, transferring acyl groups (GO:0016746);;	K13065|1.17618e-128|rcu:RCOM_1600120|Anthranilate N-benzoyltransferase protein, putative (EC:2.3.1.150); K13065 shikimate O-hydroxycinnamoyltransferase [EC:2.3.1.133] (A)	--	--	Transferase family	Vinorine synthase GN=ACT OS=Rauvolfia serpentina (Serpentine wood) PE=1 SV=2	Anthranilate N-benzoyltransferase protein, putative [Ricinus communis]
c112776.graph_c0	46	3.09706	53	3.25724	108	5.94925	1	0.0582217	5	0.320897	8	0.544838	0.00876124	-3.59835	down	[S]	Function unknown	Cellular Component: cell wall (GO:0005618);; Biological Process: defense response (GO:0006952);; Biological Process: signal transduction (GO:0007165);; Cellular Component: plasmodesma (GO:0009506);; Cellular Component: chloroplast (GO:0009507);; Cellular Component: membrane (GO:0016020);; Cellular Component: apoplast (GO:0048046);;	--	[R]	General function prediction only	Leucine rich repeat;; Leucine Rich Repeat;; Leucine Rich repeats (2 copies);; Leucine Rich repeat;; Leucine rich repeat	DNA-damage-repair/toleration protein DRT100 (Precursor) OS=Arabidopsis thaliana (Mouse-ear cress) PE=2 SV=2	hypothetical protein MIMGU_mgv1a008423mg [Erythranthe guttata]
c124102.graph_c0	337	19.6292	463	24.617	546	26.0202	66	3.32437	12	0.666279	60	3.53515	7.64e-05	-3.12247	down	--	--	--	--	[R]	General function prediction only	Domain of unknown function	--	unnamed protein product [Coffea canephora]
c132009.graph_c1	409	9.70809	594	12.87	596	11.5745	29	0.595253	98	2.21738	116	2.78518	0.00169901	-2.43944	down	--	--	Molecular Function: hydrolase activity, hydrolyzing O-glycosyl compounds (GO:0004553);; Molecular Function: binding (GO:0005488);; Biological Process: primary metabolic process (GO:0044238);; Biological Process: organic substance metabolic process (GO:0071704);;	--	[R]	General function prediction only	Reverse transcriptase (RNA-dependent DNA polymerase);; gag-polypeptide of LTR copia-type;; Integrase core domain;; GAG-pre-integrase domain;; Retrotransposon gag protein	Endonuclease OS=Nicotiana tabacum (Common tobacco) PE=2 SV=1	hypothetical protein VITISV_021168 [Vitis vinifera]
c130913.graph_c0	149	18.1608	181	20.1377	251	25.0305	27	2.84581	9	1.04567	16	1.97267	0.000749359	-3.30729	down	--	--	--	K17987|5.47985e-23|cit:102622663|uncharacterized LOC102622663; K17987 next to BRCA1 gene 1 protein (A)	[S]	Function unknown	--	--	PREDICTED: uncharacterized protein LOC104593082 [Nelumbo nucifera]
c117593.graph_c0	74	3.21979	65	2.58161	112	3.98713	3	0.112878	2	0.0829523	1	0.044013	4.92e-05	-5.18254	down	[L]	Replication, recombination and repair	Biological Process: DNA metabolic process (GO:0006259);; Cellular Component: plastid (GO:0009536);;	--	[D]	Cell cycle control, cell division, chromosome partitioning	PIF1-like helicase	--	transcriptional factor B3 [Coprinopsis cinerea okayama7#130]
c133769.graph_c0	241	9.82199	458	17.0384	353	11.7707	18	0.634378	29	1.12664	91	3.75154	0.00163128	-2.68739	down	--	--	--	--	--	--	Plant mobile domain	--	PREDICTED: uncharacterized protein LOC104226160 [Nicotiana sylvestris]
c124320.graph_c0	76	1.76372	188	3.9825	135	2.56328	0	0	1	0.0221217	24	0.563394	0.00041781	-3.76056	down	--	--	--	--	[R]	General function prediction only	Retrotransposon gag protein	--	hypothetical protein VITISV_002842 [Vitis vinifera]
c101456.graph_c0	27	1.43394	108	5.23566	67	2.9113	0	0	2	0.101251	1	0.0537219	0.00380302	-5.7085	down	--	--	Biological Process: glucuronoxylan metabolic process (GO:0010413);; Biological Process: xylan biosynthetic process (GO:0045492);;	--	--	--	Transcriptional activator	--	PREDICTED: syncoilin [Vitis vinifera]
c48128.graph_c0	285	20.9853	257	17.2737	314	18.9167	6	0.382045	8	0.561517	0	0	5.51e-11	-5.6818	down	--	--	--	--	--	--	Cystatin domain	Cysteine proteinase inhibitor 4 (Precursor) GN=CYS4 OS=Arabidopsis thaliana (Mouse-ear cress) PE=3 SV=2	PREDICTED: cysteine proteinase inhibitor A-like [Musa acuminata subsp. malaccensis]
c83759.graph_c0	8	0.649636	34	2.52023	32	2.12606	0	0	0	0	0	0	0.00331386	#NAME?	down	--	--	--	--	--	--	Domain of unknown function (DUF239)	--	PREDICTED: uncharacterized protein LOC104091524 [Nicotiana tomentosiformis]
c53038.graph_c0	17	3.92358	24	5.05623	14	2.64368	0	0	0	0	0	0	0.0087657	#NAME?	down	--	--	Molecular Function: DNA binding (GO:0003677);;	--	--	--	Remorin, C-terminal region	--	PREDICTED: uncharacterized protein LOC104244389 [Nicotiana sylvestris]
c92903.graph_c0	200	11.7689	260	13.9656	192	9.24384	7	0.356202	9	0.504836	30	1.78571	7.64e-05	-3.60307	down	--	--	Cellular Component: chloroplast (GO:0009507);; Cellular Component: thylakoid (GO:0009579);; Cellular Component: membrane (GO:0016020);; Molecular Function: oxidoreductase activity (GO:0016491);;	--	--	--	Cyanobacterial and plastid NDH-1 subunit M	NAD(P)H-quinone oxidoreductase subunit M, chloroplastic (Precursor) OS=Vitis vinifera (Grape) PE=2 SV=1	PREDICTED: NAD(P)H-quinone oxidoreductase subunit M, chloroplastic [Sesamum indicum]
c119328.graph_c2	243	24.5593	368	33.95	333	27.536	51	4.45732	34	3.27561	11	1.12457	0.000271886	-3.09094	down	[B]	Chromatin structure and dynamics	Cellular Component: nucleosome (GO:0000786);; Molecular Function: DNA binding (GO:0003677);; Cellular Component: nucleus (GO:0005634);; Biological Process: nucleosome assembly (GO:0006334);; Biological Process: cell proliferation (GO:0008283);; Cellular Component: plastid (GO:0009536);; Molecular Function: protein heterodimerization activity (GO:0046982);;	K11253|1.50543e-77|eus:EUTSA_v10014731mg|hypothetical protein; K11253 histone H3 (A)	[B]	Chromatin structure and dynamics	Core histone H2A/H2B/H3/H4	Histone H3.2 GN=B34 OS=Nicotiana tabacum (Common tobacco) PE=1 SV=1	--
c98747.graph_c0	3132	471.359	5586	767.384	5463	672.679	80	10.4115	333	47.7724	1280	194.861	1.62e-06	-2.81042	down	--	--	Biological Process: polysaccharide biosynthetic process (GO:0000271);; Biological Process: tryptophan catabolic process (GO:0006569);; Cellular Component: plant-type cell wall (GO:0009505);; Biological Process: indoleacetic acid biosynthetic process (GO:0009684);; Biological Process: response to abscisic acid (GO:0009737);; Biological Process: response to gibberellin (GO:0009739);; Biological Pro…	--	--	--	Gibberellin regulated protein	Snakin-2 (Precursor) GN=SN2 OS=Solanum tuberosum (Potato) PE=1 SV=1	PREDICTED: gibberellin-regulated protein 11-like [Populus euphratica]
c91923.graph_c0	38	2.03028	57	2.7799	100	4.37139	0	0	0	0	0	0	9e-07	#NAME?	down	--	--	--	--	--	--	--	--	PREDICTED: uncharacterized protein LOC100260477 [Vitis vinifera]
c90284.graph_c0	44	2.42382	46	2.31307	40	1.80283	2	0.0952734	1	0.0525112	3	0.167169	0.00973107	-4.25358	down	--	--	--	--	--	--	--	--	PREDICTED: uncharacterized protein LOC100247771 [Vitis vinifera]
c119481.graph_c0	110	5.28196	78	3.41884	151	5.93234	5	0.207618	13	0.595044	0	0	0.00033807	-3.92848	down	--	--	--	--	--	--	Myb/SANT-like DNA-binding domain	--	--
c81014.graph_c0	833	57.7101	1269	80.251	2227	126.233	4	0.23964	9	0.594364	2	0.140159	7.13e-11	-7.86225	down	--	--	Biological Process: ion transport (GO:0006811);; Biological Process: single-organism cellular process (GO:0044763);; Biological Process: response to stimulus (GO:0050896);; Biological Process: organic substance transport (GO:0071702);;	--	--	--	--	--	PREDICTED: adhesive plaque matrix protein-like [Nicotiana sylvestris]
c39912.graph_c0	38	1.69496	45	1.83219	71	2.59108	6	0.23143	1	0.0425186	0	0	0.00535957	-4.34243	down	--	--	--	K12891|2.93908e-09|tcc:TCM_040499|hypothetical protein (A)	[A]	RNA processing and modification	RNA recognition motif. (a.k.a. RRM, RBD, or RNP domain);; RNA recognition motif (a.k.a. RRM, RBD, or RNP domain);; RNA recognition motif. (a.k.a. RRM, RBD, or RNP domain)	Serine/arginine-rich splicing factor SC35 GN=SC35 OS=Arabidopsis thaliana (Mouse-ear cress) PE=1 SV=1	Uncharacterized protein TCM_040499 [Theobroma cacao]
c117694.graph_c0	77	2.20126	97	2.53124	82	1.91796	10	0.247214	10	0.272511	0	0	0.00775441	-3.44626	down	--	--	--	--	--	--	Transposase family tnp2;; Domain of unknown function (DUF4218);; Domain of unknown function (DUF4216)	--	PREDICTED: uncharacterized protein LOC103723403 [Phoenix dactylifera]
c134271.graph_c0	589	50.0091	412	31.931	646	44.8759	170	12.4818	1	0.0809352	0	0	3.97e-05	-3.22492	down	--	--	--	--	--	--	PLAC8 family	Protein PLANT CADMIUM RESISTANCE 6 GN=PCR6 OS=Arabidopsis thaliana (Mouse-ear cress) PE=2 SV=1	PREDICTED: protein PLANT CADMIUM RESISTANCE 2-like [Sesamum indicum]
c77854.graph_c0	2164	83.3034	3382	118.84	2533	79.7787	43	1.43142	141	5.17401	457	17.7954	4.49e-09	-3.40889	down	[G]	Carbohydrate transport and metabolism	Biological Process: glucose metabolic process (GO:0006006);; Molecular Function: glyceraldehyde-3-phosphate dehydrogenase (NADP+) (phosphorylating) activity (GO:0047100);; Molecular Function: NADP binding (GO:0050661);; Molecular Function: NAD binding (GO:0051287);; Biological Process: oxidation-reduction process (GO:0055114);;	K05298|0|tcc:TCM_017432|Glyceraldehyde 3-phosphate dehydrogenase A subunit 2; K05298 glyceraldehyde-3-phosphate dehydrogenase (NADP+) (phosphorylating) [EC:1.2.1.13] (A)	[G]	Carbohydrate transport and metabolism	Glyceraldehyde 3-phosphate dehydrogenase, C-terminal domain;; Glyceraldehyde 3-phosphate dehydrogenase, NAD binding domain	Glyceraldehyde-3-phosphate dehydrogenase A, chloroplastic (Precursor) GN=GAPA OS=Pisum sativum (Garden pea) PE=2 SV=2	Glyceraldehyde-3-phosphate dehydrogenase A [Cucumis sativus]
c131357.graph_c1	984	17.5339	2224	36.1743	1762	25.6883	229	3.52868	486	8.25511	88	1.58618	0.00565526	-2.32724	down	[L]	Replication, recombination and repair	--	--	[R]	General function prediction only	Reverse transcriptase (RNA-dependent DNA polymerase);; Retrotransposon gag protein;; Rapid ALkalinization Factor (RALF)	Protein RALF-like 33 (Precursor) OS=Arabidopsis thaliana (Mouse-ear cress) PE=2 SV=1	PREDICTED: uncharacterized protein LOC104727965 [Camelina sativa]
c134950.graph_c0	28	2.40363	23	1.80227	31	2.1773	0	0	0	0	0	0	0.000868539	#NAME?	down	--	--	--	--	--	--	Phloem protein 2	Protein PHLOEM PROTEIN 2-LIKE A1 GN=PP2A1 OS=Arabidopsis thaliana (Mouse-ear cress) PE=2 SV=1	PREDICTED: protein PHLOEM PROTEIN 2-LIKE A1-like [Eucalyptus grandis]
c134490.graph_c0	71	10.7933	87	12.0725	86	10.6965	0	0	2	0.289822	0	0	1.84e-06	-6.53305	down	--	--	Biological Process: biosynthetic process (GO:0009058);; Molecular Function: transferase activity (GO:0016740);;	--	[M]	Cell wall/membrane/envelope biogenesis	Glycosyl transferases group 1;; Glycosyl transferases group 1	--	hypothetical protein MIMGU_mgv1a002407mg [Erythranthe guttata]
c114689.graph_c1	2028	63.0703	4960	140.806	3233	82.2639	419	11.2684	443	13.133	507	15.9496	0.00535957	-2.65662	down	[G]	Carbohydrate transport and metabolism	Molecular Function: phosphoacetylglucosamine mutase activity (GO:0004610);; Biological Process: carbohydrate metabolic process (GO:0005975);;	K01836|4.97779e-62|rcu:RCOM_0519550|phosphoglucomutase, putative (EC:5.4.2.3); K01836 phosphoacetylglucosamine mutase [EC:5.4.2.3] (A)	[G]	Carbohydrate transport and metabolism	Phosphoglucomutase/phosphomannomutase, alpha/beta/alpha domain I	Phosphoacetylglucosamine mutase GN=DRT101 OS=Arabidopsis thaliana (Mouse-ear cress) PE=1 SV=1	hypothetical protein CISIN_1g014775mg [Citrus sinensis]
c134384.graph_c0	147	8.68302	365	19.6801	455	21.9893	5	0.255398	6	0.337838	2	0.1195	7.91e-07	-5.94447	down	--	--	--	--	--	--	Pollen proteins Ole e I like	--	PREDICTED: vegetative cell wall protein gp1-like isoform X2 [Populus euphratica]
c104335.graph_c0	81	10.971	65	8.03632	88	9.75194	0	0	0	0	1	0.137008	7.52e-07	-7.66812	down	[R]	General function prediction only	Molecular Function: GTP binding (GO:0005525);; Cellular Component: nucleolus (GO:0005730);; Biological Process: ribosome biogenesis (GO:0042254);;	K06943|3.22109e-67|mdm:103448516|nucleolar GTP-binding protein 1-like; K06943 nucleolar GTP-binding protein (A)	[R]	General function prediction only	NOGCT (NUC087) domain	Nucleolar GTP-binding protein 1 GN=At1g50920 OS=Arabidopsis thaliana (Mouse-ear cress) PE=2 SV=1	PREDICTED: nucleolar GTP-binding protein 1-like [Malus domestica]
c75729.graph_c0	34	1.18741	45	1.43455	27	0.771495	0	0	3	0.0998727	0	0	0.00535957	-4.75369	down	--	--	--	--	[R]	General function prediction only	zinc-binding in reverse transcriptase	Putative ribonuclease H protein At1g65750 GN=At1g65750 OS=Arabidopsis thaliana (Mouse-ear cress) PE=3 SV=1	PREDICTED: putative ribonuclease H protein At1g65750 [Brassica rapa]
c114838.graph_c0	32	1.57522	42	1.88722	30	1.20826	0	0	3	0.140772	0	0	0.00607714	-4.72283	down	--	--	--	--	[K]	Transcription	SRF-type transcription factor (DNA-binding and dimerisation domain);; SRF-type transcription factor (DNA-binding and dimerisation domain)	MADS-box transcription factor 3 OS=Oryza sativa subsp. japonica (Rice) PE=2 SV=1	--
c101523.graph_c0	29	3.24804	30	3.06709	12	1.09964	0	0	0	0	0	0	0.00205129	#NAME?	down	--	--	--	K02871|1.58749e-11|gmx:100806854|54S ribosomal protein L23, mitochondrial-like; K02871 large subunit ribosomal protein L13 (A)	[J]	Translation, ribosomal structure and biogenesis	--	--	uncharacterized protein LOC100799712 [Glycine max]
c102736.graph_c0	858	59.047	479	30.0904	478	26.9144	29	1.72584	86	5.64172	61	4.24644	0.00896992	-3.11867	down	--	--	Biological Process: defense response (GO:0006952);; Biological Process: response to biotic stimulus (GO:0009607);;	--	--	--	Pathogenesis-related protein Bet v I family	Major allergen Pru ar 1 OS=Prunus armeniaca (Apricot) PE=1 SV=1	PREDICTED: major allergen Pru ar 1-like [Nicotiana tomentosiformis]
c94121.graph_c0	68	16.5536	66	14.6659	63	12.5479	1	0.210512	4	0.92821	6	1.47747	0.0044636	-3.90455	down	--	--	--	--	[A]	RNA processing and modification	Domain of unknown function (DUF4283);; RNA recognition motif. (a.k.a. RRM, RBD, or RNP domain)	--	Uncharacterized protein TCM_031281 [Theobroma cacao]
c113175.graph_c1	4985	312.84	8076	462.632	10084	517.77	3297	178.924	820	49.054	1264	80.2397	0.00909662	-1.94183	down	--	--	Biological Process: regulation of immune system process (GO:0002682);; Molecular Function: sequence-specific DNA binding transcription factor activity (GO:0003700);; Biological Process: regulation of transcription, DNA-templated (GO:0006355);; Biological Process: immune response (GO:0006955);; Biological Process: hormone-mediated signaling pathway (GO:0009755);; Biological Process: regulation of …	--	--	--	--	Probable WRKY transcription factor 40 GN=WRKY40 OS=Arabidopsis thaliana (Mouse-ear cress) PE=1 SV=1	WRKY transcription factor [Artemisia annua]
c121930.graph_c0	10962	524.345	12951	565.474	15078	590.089	387	16.0078	3654	166.609	3905	188.944	0.00256879	-1.99912	down	--	--	Cellular Component: plasma membrane (GO:0005886);; Cellular Component: chloroplast thylakoid membrane (GO:0009535);; Biological Process: response to blue light (GO:0009637);; Biological Process: photosynthesis, light harvesting (GO:0009765);; Cellular Component: chloroplast envelope (GO:0009941);; Biological Process: response to red light (GO:0010114);; Biological Process: response to far red lig…	K08913|4.98041e-172|pop:POPTR_0014s16300g|POPTRDRAFT_664872; chlorophyll a/b-binding family protein; K08913 light-harvesting complex II chlorophyll a/b binding protein 2 (A)	--	--	Chlorophyll A-B binding protein	Chlorophyll a-b binding protein 36, chloroplastic (Precursor) GN=CAB36 OS=Nicotiana tabacum (Common tobacco) PE=3 SV=1	chlorophyll a/b-binding protein [Tagetes erecta]
c126772.graph_c1	14	1.36819	20	1.78415	20	1.59917	0	0	0	0	0	0	0.00983656	#NAME?	down	--	--	--	--	--	--	--	Zinc-finger homeodomain protein 2 GN=F22K18.140 OS=Arabidopsis thaliana (Mouse-ear cress) PE=1 SV=1	--
c103932.graph_c0	1486	40.7773	816	20.4396	922	20.7003	65	1.54243	157	4.10679	52	1.44341	0.00167468	-3.30067	down	[E]	Amino acid transport and metabolism	Molecular Function: transporter activity (GO:0005215);; Biological Process: transport (GO:0006810);; Cellular Component: membrane (GO:0016020);;	--	[E]	Amino acid transport and metabolism	POT family	Protein NRT1/ PTR FAMILY 2.13 GN=T17F3.10 OS=Arabidopsis thaliana (Mouse-ear cress) PE=1 SV=1	PREDICTED: protein NRT1/ PTR FAMILY 2.13-like [Sesamum indicum]
c90563.graph_c0	34	6.93292	22	4.09489	22	3.67034	0	0	0	0	0	0	0.00118383	#NAME?	down	[R]	General function prediction only	Molecular Function: GTP binding (GO:0005525);; Cellular Component: nucleolus (GO:0005730);; Biological Process: ribosome biogenesis (GO:0042254);;	K06943|2.54091e-70|vvi:100254321|nucleolar GTP-binding protein 1-like; K06943 nucleolar GTP-binding protein (A)	[R]	General function prediction only	Nucleolar GTP-binding protein 1 (NOG1)	Nucleolar GTP-binding protein 1 GN=At1g50920 OS=Arabidopsis thaliana (Mouse-ear cress) PE=2 SV=1	PREDICTED: nucleolar GTP-binding protein 1-like [Vitis vinifera]
c112199.graph_c0	3847	144.215	5021	171.815	3877	118.914	55	1.78297	178	6.36081	576	21.8422	5.51e-11	-3.73705	down	--	--	Molecular Function: ATP binding (GO:0005524);;	--	[O]	Posttranslational modification, protein turnover, chaperones	ATPase family associated with various cellular activities (AAA)	Ribulose bisphosphate carboxylase/oxygenase activase 1, chloroplastic (Precursor) GN=RCA1 OS=Larrea tridentata (Creosote bush) PE=1 SV=1	Ribulose bisphosphate carboxylase/oxygenase activase 1, chloroplast precursor, putative [Ricinus communis]
c135833.graph_c0	42	1.54681	31	1.04216	22	0.662916	0	0	0	0	0	0	0.000323832	#NAME?	down	--	--	--	--	[A]	RNA processing and modification	Domain of unknown function (DUF4283)	Serine/arginine-rich splicing factor SC35 GN=SC35 OS=Arabidopsis thaliana (Mouse-ear cress) PE=1 SV=1	PREDICTED: uncharacterized protein LOC102663792 [Glycine max]
c106422.graph_c0	780	31.4898	694	25.5751	557	18.3983	16	0.558585	61	2.34752	100	4.08377	2.06e-06	-3.27403	down	[C]	Energy production and conversion	Cellular Component: chloroplast thylakoid membrane (GO:0009535);; Biological Process: photosynthetic electron transport in photosystem II (GO:0009772);; Cellular Component: chloroplast envelope (GO:0009941);; Biological Process: ATP synthesis coupled proton transport (GO:0015986);; Cellular Component: proton-transporting ATP synthase complex, catalytic core F(1) (GO:0045261);; Molecular Function:…	K02115|0|rcu:RCOM_0904560|ATP synthase gamma chain 2, chloroplast, putative (EC:3.6.3.14); K02115 F-type H+-transporting ATPase subunit gamma (A)	[C]	Energy production and conversion	ATP synthase	ATP synthase gamma chain, chloroplastic (Precursor) GN=ATPC OS=Pisum sativum (Garden pea) PE=2 SV=1	ATP synthase gamma chain 2, chloroplast, putative [Ricinus communis]
c118144.graph_c0	602	24.4983	441	16.3817	520	17.3137	9	0.316719	221	8.57303	49	2.01707	0.00681515	-2.1464	down	[I]	Lipid transport and metabolism	Biological Process: lipid metabolic process (GO:0006629);; Molecular Function: oxidoreductase activity, acting on paired donors, with oxidation of a pair of donors resulting in the reduction of molecular oxygen to two molecules of water (GO:0016717);; Biological Process: oxidation-reduction process (GO:0055114);;	K10257|0|sot:102597287|omega-3 fatty acid desaturase, endoplasmic reticulum-like; K10257 omega-3 fatty acid desaturase (delta-15 desaturase) [EC:1.14.19.-] (A)	--	--	Fatty acid desaturase;; Domain of unknown function (DUF3474)	Omega-3 fatty acid desaturase, chloroplastic (Precursor) GN=FAD7A-1 OS=Ricinus communis (Castor bean) PE=2 SV=1	omega-3 fatty acid desaturase [Paeonia lactiflora]
c112764.graph_c0	731	30.6078	771	29.468	523	17.9169	43	1.55695	53	2.1154	207	8.76738	0.000788272	-2.5315	down	[G]	Carbohydrate transport and metabolism	Biological Process: maltose metabolic process (GO:0000023);; Biological Process: MAPK cascade (GO:0000165);; Biological Process: sucrose biosynthetic process (GO:0005986);; Biological Process: pentose-phosphate shunt (GO:0006098);; Biological Process: rRNA processing (GO:0006364);; Biological Process: protein targeting to membrane (GO:0006612);; Biological Process: response to cold (GO:0009409);;…	K01100|0|sot:102583431|sedoheptulose-1,7-bisphosphatase, chloroplastic-like; K01100 sedoheptulose-bisphosphatase [EC:3.1.3.37] (A)	[G]	Carbohydrate transport and metabolism	Fructose-1-6-bisphosphatase	Sedoheptulose-1,7-bisphosphatase, chloroplastic (Precursor) OS=Spinacia oleracea (Spinach) PE=2 SV=1	PREDICTED: sedoheptulose-1,7-bisphosphatase, chloroplastic-like [Solanum tuberosum]
c109198.graph_c0	3879	217.737	5012	256.806	4116	189.032	274	13.3002	788	42.1641	1400	79.4925	0.00084329	-2.14674	down	--	--	Cellular Component: photosystem I reaction center (GO:0009538);; Biological Process: photosynthesis (GO:0015979);;	K02699|2.71512e-101|sot:102592900|photosystem I reaction center subunit XI, chloroplastic-like; K02699 photosystem I subunit XI (A)	--	--	Photosystem I reaction centre subunit XI	Photosystem I reaction center subunit XI, chloroplastic (Precursor) GN=PSAL OS=Arabidopsis thaliana (Mouse-ear cress) PE=1 SV=2	--
c124489.graph_c0	114	9.61022	125	9.61879	136	9.38024	7	0.510293	9	0.723226	21	1.79074	0.0068225	-3.11259	down	--	--	Molecular Function: nucleotide binding (GO:0000166);; Molecular Function: catalytic activity (GO:0003824);; Biological Process: nucleobase-containing compound metabolic process (GO:0006139);; Molecular Function: ion binding (GO:0043167);;	--	--	--	--	--	hypothetical protein VITISV_042460 [Vitis vinifera]
c49896.graph_c0	433	18.7744	556	22.0056	811	28.7703	117	4.38688	15	0.619971	13	0.570172	1.71e-06	-3.51641	down	--	--	Molecular Function: metal ion binding (GO:0046872);;	--	--	--	EF hand;; EF-hand domain;; EF-hand domain pair;; EF hand;; EF-hand domain pair;; Secreted protein acidic and rich in cysteine Ca binding region	--	PREDICTED: uncharacterized protein LOC100244274 [Vitis vinifera]
c116690.graph_c2	4923	160.513	4752	141.429	7166	191.163	441	12.434	101	3.1391	1313	43.3042	4.39e-07	-2.99474	down	[G]	Carbohydrate transport and metabolism	Molecular Function: hydrolase activity, hydrolyzing O-glycosyl compounds (GO:0004553);; Biological Process: carbohydrate metabolic process (GO:0005975);; Molecular Function: protein binding, bridging (GO:0030674);; Molecular Function: actin filament binding (GO:0051015);;	--	--	--	Cellulase (glycosyl hydrolase family 5)	--	PREDICTED: glucan 1,3-beta-glucosidase A-like [Nelumbo nucifera]
c93552.graph_c0	1165	56.1578	1398	61.5139	1201	47.3668	49	2.04255	222	10.2009	259	12.629	0.000101599	-2.55372	down	--	--	Biological Process: maltose metabolic process (GO:0000023);; Biological Process: rRNA processing (GO:0006364);; Cellular Component: PSII associated light-harvesting complex II (GO:0009517);; Biological Process: thylakoid membrane organization (GO:0010027);; Biological Process: stomatal complex morphogenesis (GO:0010103);; Biological Process: nonphotochemical quenching (GO:0010196);; Biological Pr…	K03542|1.79545e-87|pop:POPTR_0002s08410g|POPTRDRAFT_816277; Photosystem II 22 kDa family protein; K03542 photosystem II 22kDa protein (A)	--	--	Chlorophyll A-B binding protein	Photosystem II 22 kDa protein, chloroplastic (Precursor) GN=PSBS OS=Solanum lycopersicum (Tomato) PE=3 SV=1	Photosystem II 22 kDa family protein [Populus trichocarpa]
c134443.graph_c0	31	4.54571	39	5.22019	28	3.35927	0	0	0	0	0	0	0.000269901	#NAME?	down	--	--	--	--	--	--	Reverse transcriptase-like	--	hypothetical protein TRIUR3_23389 [Triticum urartu]
c129573.graph_c0	156	12.017	124	8.71918	100	6.30259	13	0.865982	1	0.0734303	20	1.55843	0.00360847	-3.34801	down	[V]	Defense mechanisms	Molecular Function: nucleotide binding (GO:0000166);; Molecular Function: transporter activity (GO:0005215);; Cellular Component: vacuole (GO:0005773);; Biological Process: response to stress (GO:0006950);; Cellular Component: membrane (GO:0016020);; Molecular Function: ATPase activity (GO:0016887);; Biological Process: single-organism cellular process (GO:0044763);; Biological Process: single-or…	--	[Q]	Secondary metabolites biosynthesis, transport and catabolism	ABC transporter transmembrane region	ABC transporter C family member 4 GN=F17A22.19 OS=Arabidopsis thaliana (Mouse-ear cress) PE=2 SV=2	PREDICTED: ABC transporter C family member 14-like isoform X2 [Nicotiana tomentosiformis]
c129466.graph_c0	617	46.4561	1158	79.5881	1179	72.6304	361	23.5049	66	4.73702	125	9.52035	0.00360552	-2.27058	down	--	--	Molecular Function: nucleic acid binding (GO:0003676);; Biological Process: DNA integration (GO:0015074);;	K05387|6.8396e-147|mdm:103410171|uncharacterized LOC103410171 (A)	[R]	General function prediction only	Integrase core domain;; gag-polypeptide of LTR copia-type;; GAG-pre-integrase domain;; gag-polypeptide of LTR copia-type;; Retrotransposon gag protein;; Domain of unknown function (DUF4219);; Zinc knuckle	Endonuclease OS=Nicotiana tabacum (Common tobacco) PE=2 SV=1	hypothetical protein VITISV_027864 [Vitis vinifera]
c28842.graph_c0	42	1.63196	183	6.49074	248	7.88424	0	0	0	0	0	0	0.000128469	#NAME?	down	--	--	--	--	[R]	General function prediction only	Reverse transcriptase-like	Putative ribonuclease H protein At1g65750 GN=At1g65750 OS=Arabidopsis thaliana (Mouse-ear cress) PE=3 SV=1	PREDICTED: uncharacterized protein LOC104908941 [Beta vulgaris subsp. vulgaris]
c77663.graph_c0	38	2.43066	31	1.81002	29	1.5177	0	0	0	0	0	0	0.000265348	#NAME?	down	--	--	--	--	--	--	B3 DNA binding domain	Putative B3 domain-containing protein At5g58280 GN=At5g58280 OS=Arabidopsis thaliana (Mouse-ear cress) PE=3 SV=1	PREDICTED: putative B3 domain-containing protein At5g58280-like [Solanum tuberosum]
c17618.graph_c0	32	5.32019	16	2.42817	23	3.12861	0	0	0	0	1	0.168175	0.0087657	-5.96704	down	--	--	--	--	[R]	General function prediction only	Reverse transcriptase-like	Putative ribonuclease H protein At1g65750 GN=At1g65750 OS=Arabidopsis thaliana (Mouse-ear cress) PE=3 SV=1	hypothetical protein PRUPE_ppa015647mg, partial [Prunus persica]
c134593.graph_c0	56	4.89521	79	6.30365	95	6.79443	0	0	1	0.0833271	0	0	9.55e-07	-7.43752	down	--	--	--	--	--	--	Pollen proteins Ole e I like	--	PREDICTED: uncharacterized protein LOC100258720 [Vitis vinifera]
c124711.graph_c0	52	10.2095	76	13.6206	106	17.0276	1	0.169783	9	1.6844	2	0.397206	0.00169901	-3.92834	down	--	--	--	--	--	--	Plant protein of unknown function	--	hypothetical protein CISIN_1g046374mg, partial [Citrus sinensis]
c134510.graph_c0	115	11.6989	63	5.85017	140	11.6525	3	0.263913	1	0.0969727	1	0.102904	1.42e-06	-5.84126	down	--	--	--	K11644|7.88566e-08|cic:CICLE_v10010908mg|hypothetical protein; K11644 paired amphipathic helix protein Sin3a (A)	[B]	Chromatin structure and dynamics	--	Paired amphipathic helix protein Sin3-like 1 GN=SNL1 OS=Arabidopsis thaliana (Mouse-ear cress) PE=1 SV=2	PREDICTED: paired amphipathic helix protein Sin3-like 5 isoform X3 [Camelina sativa]
c129353.graph_c1	41	1.15414	96	2.46677	102	2.34922	4	0.0973709	1	0.0268336	5	0.142374	0.000675721	-4.38604	down	--	--	--	--	--	--	Leucine Rich Repeat;; Leucine Rich repeats (2 copies);; Leucine rich repeat;; Leucine Rich Repeat;; Leucine Rich repeat;; Protein kinase domain;; zinc-binding in reverse transcriptase;; Leucine Rich repeats (2 copies);; Protein tyrosine kinase	Putative receptor-like protein kinase At3g47110 (Precursor) GN=At3g47110 OS=Arabidopsis thaliana (Mouse-ear cress) PE=3 SV=1	unnamed protein product [Coffea canephora]
c124166.graph_c1	85	6.36769	68	4.65001	79	4.84213	2	0.129564	0	0	0	0	3.03e-06	-6.82066	down	--	--	Molecular Function: structural constituent of ribosome (GO:0003735);; Biological Process: DNA-templated transcription, elongation (GO:0006354);; Biological Process: translation (GO:0006412);; Cellular Component: large ribosomal subunit (GO:0015934);;	K02871|1.01502e-10|csv:101204778|50S ribosomal protein L13-like; K02871 large subunit ribosomal protein L13 (A)	[J]	Translation, ribosomal structure and biogenesis	--	--	PREDICTED: 50S ribosomal protein L13-like [Cucumis sativus]
c112235.graph_c0	72	3.17306	79	3.17801	101	3.64178	5	0.19055	1	0.0420097	5	0.222896	0.000610395	-4.35611	down	--	--	Cellular Component: endoplasmic reticulum (GO:0005783);; Biological Process: response to wounding (GO:0009611);; Biological Process: response to fungus (GO:0009620);; Biological Process: jasmonic acid biosynthetic process (GO:0009695);; Biological Process: response to jasmonic acid (GO:0009753);; Biological Process: xylem and phloem pattern formation (GO:0010051);; Biological Process: glucuronoxy…	--	--	--	Glycosyl transferase family 8	Probable galacturonosyltransferase-like 1 GN=F18O14.2 OS=Arabidopsis thaliana (Mouse-ear cress) PE=2 SV=1	PREDICTED: probable galacturonosyltransferase-like 1 [Nicotiana sylvestris]
c120715.graph_c0	86	3.90021	126	5.21605	101	3.74764	0	0	4	0.172923	18	0.825747	0.00218296	-3.58207	down	--	--	--	--	[R]	General function prediction only	Ankyrin repeats (many copies);; Ankyrin repeats (3 copies);; Ankyrin repeat;; Ankyrin repeat;; Ankyrin repeats (many copies);; Domain of unknown function	Ankyrin repeat-containing protein At5g02620 GN=At5g02620 OS=Arabidopsis thaliana (Mouse-ear cress) PE=1 SV=1	PREDICTED: ankyrin-1-like [Nicotiana sylvestris]
c90563.graph_c1	17	4.76406	31	7.92997	29	6.64925	0	0	1	0.267135	0	0	0.00570613	-5.85611	down	[R]	General function prediction only	Molecular Function: GTP binding (GO:0005525);; Cellular Component: nucleolus (GO:0005730);; Biological Process: ribosome biogenesis (GO:0042254);;	K06943|5.51014e-65|sly:101254633|nucleolar GTP-binding protein 1; K06943 nucleolar GTP-binding protein (A)	[R]	General function prediction only	50S ribosome-binding GTPase;; Ferrous iron transport protein B	Nucleolar GTP-binding protein 1 GN=At1g50920 OS=Arabidopsis thaliana (Mouse-ear cress) PE=2 SV=1	hypothetical protein CISIN_1g040152mg, partial [Citrus sinensis]
c75194.graph_c0	496	28.5909	495	26.0455	354	16.6954	18	0.897247	59	3.24191	123	7.17194	0.00207858	-2.51048	down	--	--	Molecular Function: DNA binding (GO:0003677);; Biological Process: pentose-phosphate shunt (GO:0006098);; Biological Process: rRNA processing (GO:0006364);; Cellular Component: plastid chromosome (GO:0009508);; Biological Process: response to abscisic acid (GO:0009737);; Biological Process: photosynthetic electron transport in photosystem I (GO:0009773);; Cellular Component: chloroplast envelope …	--	--	--	CAAD domains of cyanobacterial aminoacyl-tRNA synthetase	Protein CURVATURE THYLAKOID 1B, chloroplastic (Precursor) GN=F19D11.10 OS=Arabidopsis thaliana (Mouse-ear cress) PE=1 SV=2	hypothetical protein JCGZ_14176 [Jatropha curcas]
c100140.graph_c0	16	1.14818	26	1.70311	26	1.52654	0	0	0	0	0	0	0.0027669	#NAME?	down	--	--	--	--	--	--	--	--	PREDICTED: uncharacterized protein LOC104106496 [Nicotiana tomentosiformis]
c127136.graph_c0	47	2.59138	155	7.80095	130	5.8644	1	0.047679	0	0	0	0	1.41e-06	-8.29704	down	--	--	--	--	--	--	Plant mobile domain	--	hypothetical protein JCGZ_14891 [Jatropha curcas]
c98777.graph_c0	89	3.89581	127	5.0745	80	2.86513	1	0.037853	3	0.125179	5	0.221392	4.63e-05	-4.78428	down	--	--	Cellular Component: microtubule cytoskeleton (GO:0015630);; Cellular Component: protein complex (GO:0043234);; Cellular Component: cytoskeletal part (GO:0044430);; Biological Process: single-organism cellular process (GO:0044763);;	K16732|1.16439e-132|vvi:100264256|65-kDa microtubule-associated protein 8; K16732 protein regulator of cytokinesis 1 (A)	[DZ]	--	Microtubule associated protein (MAP65/ASE1 family)	65-kDa microtubule-associated protein 8 GN=MAP65-8 OS=Arabidopsis thaliana (Mouse-ear cress) PE=1 SV=2	unnamed protein product [Vitis vinifera]
c122680.graph_c1	182	9.61033	173	8.33863	193	8.33817	1	0.0456625	5	0.251675	0	0	7.5e-10	-6.17481	down	--	--	--	--	--	--	Kelch motif;; Kelch motif;; Kelch motif	--	--
c125801.graph_c0	6483	324.345	4829	220.532	4629	189.481	911	39.4133	985	46.9755	665	33.6541	0.000101599	-2.42637	down	--	--	Molecular Function: carboxylic ester hydrolase activity (GO:0004091);; Biological Process: lipid metabolic process (GO:0006629);;	--	--	--	GDSL-like Lipase/Acylhydrolase	GDSL esterase/lipase At2g04570 (Precursor) GN=At2g04570 OS=Arabidopsis thaliana (Mouse-ear cress) PE=2 SV=1	PREDICTED: GDSL esterase/lipase At4g26790-like [Nicotiana sylvestris]
c82309.graph_c0	39	1.34464	83	2.61218	55	1.5515	0	0	4	0.131464	1	0.0348761	0.000619031	-4.77265	down	--	--	--	--	[R]	General function prediction only	Endonuclease/Exonuclease/phosphatase family	--	hypothetical protein [Beta vulgaris subsp. vulgaris]
c115134.graph_c0	132	6.76309	172	8.04418	217	9.09657	5	0.221531	10	0.488399	15	0.777406	6.01e-05	-3.85803	down	--	--	Biological Process: proteolysis (GO:0006508);; Molecular Function: cysteine-type peptidase activity (GO:0008234);;	--	[O]	Posttranslational modification, protein turnover, chaperones	Papain family cysteine protease;; Cathepsin propeptide inhibitor domain (I29)	Senescence-specific cysteine protease SAG39 {ECO:0000305} (Precursor) OS=Oryza sativa subsp. japonica (Rice) PE=2 SV=2	PREDICTED: vignain-like [Malus domestica]
c116199.graph_c0	2107	73.4195	2800	89.0608	2349	66.9694	170	5.12258	542	18.0032	785	27.6695	0.00320458	-2.0131	down	[F]	Nucleotide transport and metabolism	Biological Process: MAPK cascade (GO:0000165);; Molecular Function: ATP binding (GO:0005524);; Biological Process: pentose-phosphate shunt (GO:0006098);; Biological Process: rRNA processing (GO:0006364);; Biological Process: protein targeting to membrane (GO:0006612);; Molecular Function: phosphoribulokinase activity (GO:0008974);; Biological Process: response to cold (GO:0009409);; Cellular Comp…	K00855|0|sot:102591470|phosphoribulokinase, chloroplastic-like; K00855 phosphoribulokinase [EC:2.7.1.19] (A)	[TZ]	--	Phosphoribulokinase / Uridine kinase family	Phosphoribulokinase, chloroplastic (Precursor) OS=Triticum aestivum (Wheat) PE=2 SV=1	PREDICTED: phosphoribulokinase, chloroplastic-like [Nicotiana tomentosiformis]
c117401.graph_c0	228	9.54925	434	16.5923	298	10.2117	5	0.181091	23	0.918259	11	0.466028	5.44e-08	-4.3078	down	--	--	--	--	--	--	--	--	hypothetical protein CICLE_v10003975mg [Citrus clementina]
c104371.graph_c0	115	15.375	72	8.78681	63	6.89134	3	0.346842	11	1.40189	2	0.270478	0.00316193	-3.6823	down	--	--	Molecular Function: oxidoreductase activity, acting on the CH-OH group of donors, NAD or NADP as acceptor (GO:0016616);; Biological Process: cellular metabolic process (GO:0044237);; Biological Process: single-organism metabolic process (GO:0044710);; Molecular Function: coenzyme binding (GO:0050662);;	K09753|9.29949e-18|tcc:TCM_027422|Cinnamoyl coa reductase 1 isoform 1; K09753 cinnamoyl-CoA reductase [EC:1.2.1.44] (A)	[V]	Defense mechanisms	--	Cinnamoyl-CoA reductase 2 GN=CCR2 OS=Arabidopsis thaliana (Mouse-ear cress) PE=1 SV=1	hypothetical protein CISIN_1g0264181mg, partial [Citrus sinensis]
c36177.graph_c0	12	0.894126	23	1.56433	25	1.52407	0	0	0	0	0	0	0.00556687	#NAME?	down	--	--	--	--	[R]	General function prediction only	Endonuclease/Exonuclease/phosphatase family;; Endonuclease-reverse transcriptase;; Reverse transcriptase (RNA-dependent DNA polymerase)	--	PREDICTED: LOW QUALITY PROTEIN: uncharacterized protein LOC103343662 [Prunus mume]
c115003.graph_c0	3013	69.5932	4168	87.8775	5528	104.468	255	5.09332	954	21.0048	736	17.1961	5.98e-05	-2.40906	down	--	--	--	--	--	--	RWP-RK domain;; PB1 domain;; Helix-turn-helix domain;; Bacterial regulatory protein, Fis family	Protein NLP7 GN=NLP7 OS=Arabidopsis thaliana (Mouse-ear cress) PE=1 SV=2	unnamed protein product [Coffea canephora]
c24783.graph_c0	288	18.8787	334	19.9852	315	16.8942	4	0.226743	1	0.0624861	0	0	5.24e-15	-7.42628	down	--	--	--	--	--	--	C1-like domain	--	hypothetical protein CISIN_1g036211mg [Citrus sinensis]
c89840.graph_c0	50	1.45429	80	2.12399	75	1.78479	1	0.025152	0	0	5	0.147108	0.000334295	-4.9005	down	[Q]	Secondary metabolites biosynthesis, transport and catabolism	Molecular Function: binding (GO:0005488);; Molecular Function: oxidoreductase activity (GO:0016491);;	--	[Q]	Secondary metabolites biosynthesis, transport and catabolism	Cytochrome P450;; Cytochrome P450;; Cytochrome P450	Cytochrome P450 71A1 GN=CYP71A1 OS=Persea americana (Avocado) PE=1 SV=2	Cytochrome P450 71A1 [Theobroma cacao]
c99334.graph_c0	19	2.03039	39	3.80428	20	1.74865	0	0	0	0	0	0	0.00123966	#NAME?	down	[IQR]	--	Biological Process: metabolic process (GO:0008152);; Molecular Function: oxidoreductase activity (GO:0016491);;	K15095|9.30045e-62|pop:POPTR_0002s15840g|POPTRDRAFT_644424; short-chain dehydrogenase/reductase family protein; K15095 (+)-neomenthol dehydrogenase [EC:1.1.1.208] (A)	[Q]	Secondary metabolites biosynthesis, transport and catabolism	--	(+)-neomenthol dehydrogenase GN=SDR1 OS=Arabidopsis thaliana (Mouse-ear cress) PE=1 SV=1	PREDICTED: uncharacterized protein LOC105174340 [Sesamum indicum]
c110590.graph_c0	271	26.3252	224	19.8624	194	15.4188	25	2.10008	4	0.370396	30	2.94788	0.000245518	-3.40637	down	--	--	--	--	--	--	Gibberellin regulated protein	Gibberellin-regulated protein 6 (Precursor) GN=GASA6 OS=Arabidopsis thaliana (Mouse-ear cress) PE=3 SV=1	hypothetical protein JCGZ_19847 [Jatropha curcas]
c95483.graph_c1	52	1.90944	48	1.60889	76	2.2833	0	0	0	0	0	0	2.15e-06	#NAME?	down	--	--	--	--	[R]	General function prediction only	Reverse transcriptase (RNA-dependent DNA polymerase);; Reverse transcriptase (RNA-dependent DNA polymerase)	Putative ribonuclease H protein At1g65750 GN=At1g65750 OS=Arabidopsis thaliana (Mouse-ear cress) PE=3 SV=1	PREDICTED: uncharacterized protein LOC103936764 [Pyrus x bretschneideri]
c92845.graph_c0	3802	301.387	5898	426.775	4963	321.887	258	17.6858	622	47.0009	1794	143.853	0.000537577	-2.20778	down	--	--	Molecular Function: monooxygenase activity (GO:0004497);; Cellular Component: chloroplast (GO:0009507);; Biological Process: photorespiration (GO:0009853);; Molecular Function: ribulose-bisphosphate carboxylase activity (GO:0016984);; Biological Process: reductive pentose-phosphate cycle (GO:0019253);; Biological Process: oxidation-reduction process (GO:0055114);;	K01602|2.36208e-78|mdm:103444126|ribulose bisphosphate carboxylase small chain, chloroplastic; K01602 ribulose-bisphosphate carboxylase small chain [EC:4.1.1.39] (A)	--	--	Ribulose bisphosphate carboxylase, small chain	Ribulose bisphosphate carboxylase small chain, chloroplastic (Precursor) GN=RBCS OS=Pyrus pyrifolia (Chinese pear) PE=2 SV=1	unknown [Lotus japonicus]
c134266.graph_c0	612	39.6156	1216	71.8506	1171	62.0181	2	0.111954	4	0.246819	0	0	1.46e-27	-8.65791	down	--	--	--	--	[GOU]	--	--	GDP-mannose transporter GONST3 GN=GONST3 OS=Arabidopsis thaliana (Mouse-ear cress) PE=2 SV=1	PREDICTED: GDP-mannose transporter GONST3-like [Citrus sinensis]
c126940.graph_c0	98	26.0239	86	20.8462	124	26.9411	10	2.29636	10	2.53134	8	2.14893	0.00867092	-3.23455	down	--	--	Molecular Function: binding (GO:0005488);;	--	[R]	General function prediction only	Integrase core domain;; gag-polypeptide of LTR copia-type;; GAG-pre-integrase domain;; gag-polypeptide of LTR copia-type	Endonuclease OS=Nicotiana tabacum (Common tobacco) PE=2 SV=1	PREDICTED: uncharacterized protein LOC103952891 [Pyrus x bretschneideri]
c49537.graph_c0	17	1.14083	15	0.918852	40	2.19624	0	0	0	0	0	0	0.0020086	#NAME?	down	--	--	--	--	[R]	General function prediction only	Domain of unknown function (DUF4283)	--	Kinesin-4 -like protein [Gossypium arboreum]
c107188.graph_c0	42	5.35034	65	7.55836	58	6.04515	2	0.220321	3	0.364298	3	0.386579	0.00513578	-4.11274	down	--	--	--	--	--	--	Transposase-associated domain;; Plant mobile domain	--	PREDICTED: uncharacterized protein LOC104895019 [Beta vulgaris subsp. vulgaris]
c101917.graph_c0	91	6.17364	73	4.52069	66	3.66345	0	0	0	0	4	0.274502	2.54e-05	-5.65469	down	--	--	Molecular Function: helicase activity (GO:0004386);; Biological Process: DNA metabolic process (GO:0006259);; Biological Process: single-organism cellular process (GO:0044763);;	--	[D]	Cell cycle control, cell division, chromosome partitioning	--	--	--
c126080.graph_c0	5933	132.817	9706	198.336	7340	134.438	2461	47.6414	447	9.53873	522	11.8205	4.03e-05	-2.61389	down	[L]	Replication, recombination and repair	Molecular Function: ATP binding (GO:0005524);; Cellular Component: nucleus (GO:0005634);; Biological Process: mismatch repair (GO:0006298);; Molecular Function: mismatched DNA binding (GO:0030983);;	K08734|0|pmum:103319190|DNA mismatch repair protein MLH1; K08734 DNA mismatch repair protein MLH1 (A)	[L]	Replication, recombination and repair	DNA mismatch repair protein, C-terminal domain;; Histidine kinase-, DNA gyrase B-, and HSP90-like ATPase;; Histidine kinase-, DNA gyrase B-, and HSP90-like ATPase	DNA mismatch repair protein MLH1 GN=MLH1 OS=Arabidopsis thaliana (Mouse-ear cress) PE=2 SV=1	PREDICTED: DNA mismatch repair protein MLH1 isoform X2 [Prunus mume]
c89580.graph_c0	109	5.32031	34	1.51486	79	3.15489	0	0	0	0	0	0	0.00013904	#NAME?	down	--	--	--	--	[GC]	--	UDP-glucoronosyl and UDP-glucosyl transferase	Beta-D-glucosyl crocetin beta-1,6-glucosyltransferase GN=UGT94E5 OS=Gardenia jasminoides (Cape jasmine) PE=1 SV=1	UDP-glycosyltransferase 94P1 [Camellia sinensis]
c89404.graph_c0	1777	64.3387	2174	71.8499	1508	44.6717	153	4.79037	313	10.8027	453	16.5908	0.00042748	-2.32605	down	[P]	Inorganic ion transport and metabolism	Molecular Function: ferredoxin-NADP+ reductase activity (GO:0004324);; Cellular Component: thylakoid membrane (GO:0042651);; Molecular Function: flavin adenine dinucleotide binding (GO:0050660);; Molecular Function: NADP binding (GO:0050661);; Biological Process: oxidation-reduction process (GO:0055114);;	K02641|0|vvi:100252241|ferredoxin--NADP reductase, leaf-type isozyme, chloroplastic; K02641 ferredoxin--NADP+ reductase [EC:1.18.1.2] (A)	[C]	Energy production and conversion	Oxidoreductase NAD-binding domain;; FAD binding domain;; Oxidoreductase FAD-binding domain	Ferredoxin--NADP reductase, leaf isozyme, chloroplastic (Precursor) GN=PETH OS=Pisum sativum (Garden pea) PE=1 SV=1	PREDICTED: ferredoxin--NADP reductase, leaf-type isozyme, chloroplastic [Vitis vinifera]
c108197.graph_c0	301	25.6994	408	31.7979	348	24.3099	54	3.98698	20	1.62776	28	2.41824	0.000110484	-3.20393	down	--	--	--	--	--	--	Jacalin-like lectin domain	Jacalin-related lectin 3 GN=JAL3 OS=Arabidopsis thaliana (Mouse-ear cress) PE=2 SV=1	PREDICTED: putative late blight resistance protein homolog R1B-8 isoform X2 [Nicotiana sylvestris]
c113006.graph_c0	98	10.5757	111	10.9342	91	8.03472	6	0.559921	16	1.64591	4	0.436644	0.00716962	-3.24011	down	--	--	Cellular Component: photosystem II (GO:0009523);; Biological Process: photosynthesis (GO:0015979);;	--	--	--	Photosystem II reaction centre X protein (PsbX)	--	--
c128187.graph_c0	6475	208.551	9498	279.245	9401	247.738	2795	77.8479	533	16.3645	462	15.0522	4.2e-05	-2.61171	down	[RTKL]	--	Molecular Function: protein kinase activity (GO:0004672);;	--	--	--	Protein kinase domain;; D-mannose binding lectin;; Protein tyrosine kinase;; S-locus glycoprotein family;; PAN-like domain;; Domain of unknown function (DUF3403);; Protein tyrosine kinase	G-type lectin S-receptor-like serine/threonine-protein kinase RKS1 (Precursor) GN=RKS1 OS=Arabidopsis thaliana (Mouse-ear cress) PE=3 SV=3	PREDICTED: G-type lectin S-receptor-like serine/threonine-protein kinase At1g11410 [Malus domestica]
c106168.graph_c0	174	4.18983	234	5.14333	310	6.10738	15	0.312343	22	0.504978	20	0.487149	0.000123896	-3.39633	down	--	--	--	--	[A]	RNA processing and modification	Domain of unknown function (DUF4283);; RNA recognition motif. (a.k.a. RRM, RBD, or RNP domain);; RNA recognition motif (a.k.a. RRM, RBD, or RNP domain)	--	Serine carboxypeptidase-like 34 [Glycine soja]
c130119.graph_c1	2056	89.4309	1612	64.0047	1689	60.1092	73	2.74587	398	16.5025	529	23.2759	0.00143136	-2.16094	down	--	--	Molecular Function: fatty-acyl-CoA reductase (alcohol-forming) activity (GO:0080019);;	K13356|1.31288e-157|sly:101250126|fatty acyl-CoA reductase 3; K13356 fatty acyl-CoA reductase [EC:1.2.1.-] (A)	[I]	Lipid transport and metabolism	Male sterility protein;; Male sterility protein	Alcohol-forming fatty acyl-CoA reductase OS=Simmondsia chinensis (Jojoba) PE=1 SV=1	Fatty acyl-CoA reductase 3 [Morus notabilis]
c98799.graph_c0	106	7.92721	106	7.23606	64	3.91598	1	0.0646707	2	0.142576	3	0.226945	1.55e-05	-5.29202	down	--	--	--	--	--	--	DnaJ domain	--	hypothetical protein JCGZ_07610 [Jatropha curcas]
c116637.graph_c0	35	1.95167	54	2.74861	44	2.00742	1	0.0482204	0	0	0	0	0.000151385	-7.00055	down	--	--	--	--	--	--	--	Disease resistance protein RGA2 GN=RGA2 OS=Solanum bulbocastanum (Wild potato) PE=1 SV=1	leucine-rich repeat containing protein, putative [Ricinus communis]
c134418.graph_c0	245	13.3659	306	15.2383	427	19.0593	1	0.0471765	1	0.0520038	0	0	3.39e-17	-8.68924	down	--	--	--	--	--	--	GDSL-like Lipase/Acylhydrolase	GDSL esterase/lipase At2g03980 (Precursor) GN=At2g03980 OS=Arabidopsis thaliana (Mouse-ear cress) PE=2 SV=1	GDSL esterase/lipase [Medicago truncatula]
c84505.graph_c0	465	12.067	627	14.8524	553	11.7414	19	0.426378	7	0.173161	34	0.892508	2.25e-10	-4.59016	down	--	--	--	--	--	--	Leucine Rich repeats (2 copies);; Leucine rich repeat	Disease resistance RPP13-like protein 4 GN=RPP13L4 OS=Arabidopsis thaliana (Mouse-ear cress) PE=2 SV=2	PREDICTED: disease resistance RPP13-like protein 4-like [Fragaria vesca subsp. vesca]
c99069.graph_c0	53	4.28106	135	9.95384	158	10.4419	1	0.0698503	0	0	0	0	4.96e-08	-8.35642	down	--	--	--	--	--	--	GRF zinc finger	--	PREDICTED: uncharacterized protein LOC101512886 [Cicer arietinum]
c24332.graph_c0	173	11.4613	114	6.89405	196	10.6241	0	0	4	0.25261	0	0	9.21e-10	-6.52793	down	--	--	--	--	--	--	Protein of unknown function (DUF569);; Fascin domain	--	PREDICTED: uncharacterized protein LOC103487023 isoform X2 [Cucumis melo]
c119265.graph_c0	1906	27.2064	3086	40.2093	2126	24.829	52	0.641868	820	11.1575	676	9.7607	0.00556431	-1.89078	down	[H]	Coenzyme transport and metabolism	Cellular Component: mitochondrion (GO:0005739);; Cellular Component: chloroplast inner membrane (GO:0009706);; Cellular Component: magnesium chelatase complex (GO:0010007);; Biological Process: chlorophyll biosynthetic process (GO:0015995);; Molecular Function: magnesium chelatase activity (GO:0016851);; Biological Process: photosynthesis, light reaction (GO:0019684);;	K03403|0|gmx:100806079|magnesium-chelatase subunit ChlH, chloroplastic-like; K03403 magnesium chelatase subunit H [EC:6.6.1.1] (A)	--	--	CobN/Magnesium Chelatase;; Domain of unknown function (DUF3479)	Magnesium-chelatase subunit ChlH, chloroplastic (Precursor) GN=At5g13630 OS=Arabidopsis thaliana (Mouse-ear cress) PE=1 SV=1	--
c110761.graph_c0	109	10.9228	131	11.9829	123	10.0847	1	0.0866568	0	0	0	0	1.8e-09	-8.45523	down	[O]	Posttranslational modification, protein turnover, chaperones	--	--	[O]	Posttranslational modification, protein turnover, chaperones	Trypsin-like peptidase domain	Putative protease Do-like 14 OS=Arabidopsis thaliana (Mouse-ear cress) PE=3 SV=2	conserved hypothetical protein [Ricinus communis]
c25739.graph_c0	994	25.2155	978	22.6466	1045	21.6892	3	0.0658106	1	0.0241816	4	0.102642	5.75e-27	-8.38711	down	[O]	Posttranslational modification, protein turnover, chaperones	--	--	[O]	Posttranslational modification, protein turnover, chaperones	Trypsin-like peptidase domain	Putative protease Do-like 14 OS=Arabidopsis thaliana (Mouse-ear cress) PE=3 SV=2	PREDICTED: putative protease Do-like 14 isoform X1 [Phoenix dactylifera]
c32626.graph_c0	485	10.524	656	12.9934	699	12.4097	116	2.17665	2	0.0413687	64	1.40476	1.52e-05	-3.21883	down	--	--	--	--	[A]	RNA processing and modification	RNA recognition motif. (a.k.a. RRM, RBD, or RNP domain);; Domain of unknown function (DUF4283);; RNA recognition motif (a.k.a. RRM, RBD, or RNP domain);; RNA recognition motif. (a.k.a. RRM, RBD, or RNP domain)	--	hypothetical protein PHAVU_006G086300g, partial [Phaseolus vulgaris]
c113018.graph_c0	190	7.36887	286	10.125	306	9.70991	7	0.234768	3	0.11091	3	0.117694	1.98e-10	-5.72614	down	--	--	--	--	--	--	Myb/SANT-like DNA-binding domain	--	--
c111769.graph_c0	183	8.41641	328	13.7699	364	13.6969	2	0.0795424	9	0.394567	3	0.139567	4.46e-11	-5.63574	down	[IR]	--	Biological Process: lipid metabolic process (GO:0006629);; Molecular Function: hydrolase activity, acting on ester bonds (GO:0016788);;	--	--	--	GDSL-like Lipase/Acylhydrolase	GDSL esterase/lipase At5g45670 (Precursor) GN=At5g45670 OS=Arabidopsis thaliana (Mouse-ear cress) PE=2 SV=1	PREDICTED: GDSL esterase/lipase At5g45670 [Vitis vinifera]
c93833.graph_c0	42	4.44116	33	3.18525	17	1.47076	0	0	2	0.201595	0	0	0.00535957	-5.1597	down	--	--	--	--	[R]	General function prediction only	--	--	PREDICTED: uncharacterized protein LOC104427339 [Eucalyptus grandis]
c85962.graph_c0	16	1.25551	22	1.57582	22	1.41244	0	0	0	0	0	0	0.00550967	#NAME?	down	--	--	Molecular Function: magnesium ion binding (GO:0000287);; Biological Process: metabolic process (GO:0008152);; Molecular Function: terpene synthase activity (GO:0010333);;	--	--	--	Terpene synthase family, metal binding domain	Probable terpene synthase 9 GN=TPS9 OS=Ricinus communis (Castor bean) PE=3 SV=1	hypothetical protein POPTR_0995s00200g [Populus trichocarpa]
c128579.graph_c0	28	12.104	31	12.2324	49	17.3305	0	0	0	0	1	0.437275	0.000694195	-6.53503	down	--	--	--	--	--	--	Domain of unknown function (DUF4283);; RNA recognition motif. (a.k.a. RRM, RBD, or RNP domain);; RNA recognition motif (a.k.a. RRM, RBD, or RNP domain)	--	Uncharacterized protein TCM_031281 [Theobroma cacao]
c134242.graph_c0	793	69.6135	1028	82.375	986	70.818	4	0.30365	4	0.334721	2	0.177597	3.02e-25	-7.90158	down	--	--	--	--	[O]	Posttranslational modification, protein turnover, chaperones	Ring finger domain;; RING-H2 zinc finger;; Zinc finger, C3HC4 type (RING finger);; Zinc finger, C3HC4 type (RING finger);; zinc-RING finger domain;; Zinc finger, C3HC4 type (RING finger);; Anaphase-promoting complex subunit 11 RING-H2 finger	E3 ubiquitin-protein ligase MBR2 GN=MBR2 OS=Arabidopsis thaliana (Mouse-ear cress) PE=1 SV=1	PREDICTED: uncharacterized protein LOC104613187 [Nelumbo nucifera]
c95348.graph_c0	61	3.99862	83	4.96638	49	2.62798	2	0.113371	0	0	1	0.0663079	6.01e-05	-5.90906	down	--	--	--	K09273|6.6322e-54|cic:CICLE_v10023918mg|hypothetical protein; K09273 upstream-binding transcription factor (A)	[R]	General function prediction only	HMG (high mobility group) box;; HMG-box domain	High mobility group B protein 13 OS=Arabidopsis thaliana (Mouse-ear cress) PE=2 SV=1	PREDICTED: high mobility group B protein 6-like isoform X2 [Nicotiana sylvestris]
c98978.graph_c0	412	58.4811	207	26.8207	334	38.7893	47	5.76912	46	6.22414	9	1.29225	0.00176519	-3.01732	down	[R]	General function prediction only	Molecular Function: zinc ion binding (GO:0008270);; Molecular Function: oxidoreductase activity (GO:0016491);; Biological Process: oxidation-reduction process (GO:0055114);;	K00083|1.30528e-25|vvi:100855415|probable mannitol dehydrogenase; K00083 cinnamyl-alcohol dehydrogenase [EC:1.1.1.195] (A)	[Q]	Secondary metabolites biosynthesis, transport and catabolism	--	8-hydroxygeraniol dehydrogenase GN=10HGO OS=Catharanthus roseus (Madagascar periwinkle) PE=1 SV=1	mannitol dehydrogenase, partial [Schiedea apokremnos]
c133095.graph_c0	391	26.1549	598	36.514	538	29.4446	75	4.33841	112	7.14164	42	2.84192	0.00169901	-2.47326	down	--	--	Molecular Function: calcium ion binding (GO:0005509);; Cellular Component: vacuole (GO:0005773);; Cellular Component: endoplasmic reticulum (GO:0005783);; Cellular Component: lipid particle (GO:0005811);; Biological Process: response to water deprivation (GO:0009414);; Biological Process: stomatal movement (GO:0010118);; Molecular Function: linoleate 13S-lipoxygenase activity (GO:0016165);; Biolo…	K17991|2.94201e-132|vvi:100264814|peroxygenase; K17991 peroxygenase [EC:1.11.2.3] (A)	--	--	Caleosin related protein	Peroxygenase GN=SOP1 OS=Sesamum indicum (Oriental sesame) PE=1 SV=1	PREDICTED: peroxygenase-like [Nicotiana sylvestris]
c25516.graph_c0	646	37.4459	2066	109.316	2148	101.871	9	0.451135	68	3.75736	102	5.98076	0.000455656	-4.45483	down	--	--	Biological Process: steroid biosynthetic process (GO:0006694);; Cellular Component: anchored component of membrane (GO:0031225);; Biological Process: alcohol biosynthetic process (GO:0046165);; Biological Process: biological regulation (GO:0065007);; Biological Process: plant-type cell wall organization or biogenesis (GO:0071669);;	--	--	--	Fasciclin domain	Fasciclin-like arabinogalactan protein 7 (Precursor) GN=FLA7 OS=Arabidopsis thaliana (Mouse-ear cress) PE=1 SV=1	PREDICTED: fasciclin-like arabinogalactan protein 7 [Vitis vinifera]
c123189.graph_c1	3727	108.282	3797	100.698	5122	121.754	1029	25.8528	406	11.2442	1380	40.5567	0.00556431	-1.98235	down	--	--	Molecular Function: ATPase activator activity (GO:0001671);; Biological Process: positive regulation of ATPase activity (GO:0032781);; Molecular Function: chaperone binding (GO:0051087);;	--	[S]	Function unknown	Activator of Hsp90 ATPase, N-terminal	--	PREDICTED: uncharacterized protein LOC103965039 [Pyrus x bretschneideri]
c81676.graph_c0	24	1.9743	32	2.40289	49	3.29796	2	0.142274	0	0	0	0	0.00256879	-5.64888	down	--	--	--	--	--	--	Probable lipid transfer;; Protease inhibitor/seed storage/LTP family	Non-specific lipid-transfer protein 2 (Precursor) GN=LTP-2 OS=Oryza sativa subsp. indica (Rice) PE=3 SV=2	PREDICTED: non-specific lipid-transfer protein 2 {ECO:0000303|PubMed:23913675}-like [Nicotiana tomentosiformis]
c107147.graph_c0	562	42.2453	875	60.0388	1065	65.4996	99	6.43533	81	5.80404	77	5.85488	7.47e-06	-3.05392	down	--	--	--	--	--	--	Pollen proteins Ole e I like	Proline-rich protein 4 (Precursor) GN=PRP4 OS=Arabidopsis thaliana (Mouse-ear cress) PE=2 SV=1	unnamed protein product [Vitis vinifera]
c123568.graph_c0	477	17.2597	478	15.7879	800	23.6838	12	0.375481	21	0.72433	86	3.14773	2.61e-07	-3.64493	down	--	--	--	--	--	--	--	--	hypothetical protein MIMGU_mgv1a002226mg [Erythranthe guttata]
c53838.graph_c0	29	2.68219	32	2.70162	34	2.57287	0	0	0	0	1	0.0935571	0.00165493	-6.3612	down	--	--	--	--	[R]	General function prediction only	--	--	PREDICTED: F-box/LRR-repeat protein 3 [Vitis vinifera]
c105733.graph_c2	65	3.2545	67	3.06216	99	4.05558	2	0.0865953	1	0.0477281	0	0	1.02e-05	-6.0867	down	--	--	--	--	--	--	Protein of unknown function (DUF295)	--	unnamed protein product [Coffea canephora]
c72889.graph_c0	204	12.7277	201	11.4472	103	5.25779	0	0	6	0.35684	35	2.20888	0.000694195	-3.41526	down	--	--	Biological Process: pentose-phosphate shunt (GO:0006098);; Biological Process: rRNA processing (GO:0006364);; Cellular Component: chloroplast (GO:0009507);; Biological Process: response to high light intensity (GO:0009644);; Biological Process: response to sucrose (GO:0009744);; Biological Process: photosynthesis, light harvesting (GO:0009765);; Biological Process: regulation of proton transport …	K08908|8.99559e-138|rcu:RCOM_0711000|chlorophyll A/B binding protein, putative; K08908 light-harvesting complex I chlorophyll a/b binding protein 2 (A)	--	--	Chlorophyll A-B binding protein	Chlorophyll a-b binding protein, chloroplastic (Precursor) OS=Petunia hybrida (Petunia) PE=2 SV=1	chlorophyll A/B binding protein, putative [Ricinus communis]
c114012.graph_c0	16	2.18455	38	4.73595	24	2.68102	0	0	1	0.13015	0	0	0.00535957	-5.87437	down	--	--	Molecular Function: protein kinase activity (GO:0004672);;	--	[T]	Signal transduction mechanisms	Protein tyrosine kinase;; Protein kinase domain	Putative receptor-like protein kinase At5g39000 (Precursor) GN=At5g39000 OS=Arabidopsis thaliana (Mouse-ear cress) PE=3 SV=1	hypothetical protein MIMGU_mgv1a024825mg, partial [Erythranthe guttata]
c129254.graph_c0	171	12.4607	216	14.3676	193	11.5067	7	0.441102	23	1.59764	34	2.50618	0.00300181	-2.91627	down	--	--	Cellular Component: intracellular membrane-bounded organelle (GO:0043231);; Cellular Component: cytoplasmic part (GO:0044444);;	--	[O]	Posttranslational modification, protein turnover, chaperones	--	--	TPA: hypothetical protein ZEAMMB73_127707 [Zea mays]
c116626.graph_c0	577	13.5626	1025	21.9924	1092	21.0009	186	3.78071	72	1.61326	138	3.2812	0.000362388	-2.57556	down	--	--	Biological Process: polysaccharide biosynthetic process (GO:0000271);; Molecular Function: signal transducer activity (GO:0004871);; Biological Process: phototropism (GO:0009638);; Biological Process: plant-type cell wall organization (GO:0009664);; Biological Process: blue light signaling pathway (GO:0009785);; Biological Process: multidimensional cell growth (GO:0009825);; Biological Process: p…	--	--	--	NPH3 family;; BTB/POZ domain	Root phototropism protein 3 GN=MSJ1.17 OS=Arabidopsis thaliana (Mouse-ear cress) PE=1 SV=2	PREDICTED: root phototropism protein 3-like [Nicotiana sylvestris]
c47872.graph_c0	294	14.7085	429	19.5912	419	17.1507	165	7.13836	2	0.0953793	0	0	0.00319834	-2.71201	down	--	--	--	--	[L]	Replication, recombination and repair	DDE superfamily endonuclease;; Myb/SANT-like DNA-binding domain;; Transposase DDE domain;; Plant transposon protein	--	PREDICTED: putative nuclease HARBI1-like [Fragaria vesca subsp. vesca]
c122550.graph_c0	589	26.8718	729	30.3592	627	23.4043	61	2.4066	78	3.39218	141	6.50707	0.000620085	-2.56608	down	[B]	Chromatin structure and dynamics	Cellular Component: intracellular (GO:0005622);;	--	[K]	Transcription	HMG (high mobility group) box;; HMG-box domain	High mobility group B protein 15 GN=F13M7.13 OS=Arabidopsis thaliana (Mouse-ear cress) PE=2 SV=1	hypothetical protein VITISV_021289 [Vitis vinifera]
c134556.graph_c0	67	6.35772	66	5.71679	64	4.96882	1	0.0820578	0	0	0	0	4.53e-06	-7.58076	down	--	--	Molecular Function: nucleotide binding (GO:0000166);; Molecular Function: nucleic acid binding (GO:0003676);;	K12872|2.27546e-82|vvi:100241603|zinc finger CCCH domain-containing protein 49; K12872 pre-mRNA-splicing factor RBM22/SLT11 (A)	[R]	General function prediction only	RNA recognition motif. (a.k.a. RRM, RBD, or RNP domain);; RNA recognition motif (a.k.a. RRM, RBD, or RNP domain);; RNA recognition motif. (a.k.a. RRM, RBD, or RNP domain)	Zinc finger CCCH domain-containing protein 40 OS=Oryza sativa subsp. japonica (Rice) PE=2 SV=1	PREDICTED: zinc finger CCCH domain-containing protein 49 [Vitis vinifera]
c38933.graph_c0	24	1.37832	18	0.943608	32	1.50361	1	0.0496627	0	0	0	0	0.00716962	-6.16183	down	[R]	General function prediction only	--	--	[A]	RNA processing and modification	RNA recognition motif. (a.k.a. RRM, RBD, or RNP domain);; RNA recognition motif (a.k.a. RRM, RBD, or RNP domain);; RNA recognition motif. (a.k.a. RRM, RBD, or RNP domain);; Domain of unknown function (DUF4283)	Serine/arginine-rich splicing factor SC35 GN=SC35 OS=Arabidopsis thaliana (Mouse-ear cress) PE=1 SV=1	hypothetical protein PHAVU_011G176000g [Phaseolus vulgaris]
c126669.graph_c0	63	1.55901	83	1.87486	120	2.42961	1	0.0213994	3	0.0707673	5	0.125159	0.000146823	-4.61292	down	[L]	Replication, recombination and repair	Molecular Function: nucleic acid binding (GO:0003676);; Molecular Function: catalytic activity (GO:0003824);; Biological Process: DNA metabolic process (GO:0006259);;	--	[R]	General function prediction only	Reverse transcriptase (RNA-dependent DNA polymerase);; Integrase core domain;; Chromo (CHRromatin Organisation MOdifier) domain	Uncharacterized mitochondrial protein AtMg00860 GN=AtMg00860 OS=Arabidopsis thaliana (Mouse-ear cress) PE=4 SV=1	hypothetical protein VITISV_026680 [Vitis vinifera]
c112037.graph_c0	130	4.71689	80	2.64962	91	2.70147	2	0.0627532	12	0.415047	0	0	0.000290831	-4.09909	down	[G]	Carbohydrate transport and metabolism	Biological Process: alkaloid biosynthetic process (GO:0009821);; Molecular Function: raucaffricine beta-glucosidase activity (GO:0050247);; Molecular Function: vomilenine glucosyltransferase activity (GO:0050506);;	K01188|7.57807e-169|obr:102706291|beta-glucosidase 24-like; K01188 beta-glucosidase [EC:3.2.1.21] (A)	[G]	Carbohydrate transport and metabolism	Glycosyl hydrolase family 1	Raucaffricine-O-beta-D-glucosidase GN=RG OS=Rauvolfia serpentina (Serpentine wood) PE=1 SV=1	putative strictosidine beta-D-glucosidase [Camptotheca acuminata]
c28685.graph_c0	188	14.6781	178	12.6857	160	10.2207	2	0.135032	0	0	2	0.157953	2.25e-10	-6.91893	down	[Q]	Secondary metabolites biosynthesis, transport and catabolism	Molecular Function: oxidoreductase activity (GO:0016491);; Molecular Function: metal ion binding (GO:0046872);;	--	[Q]	Secondary metabolites biosynthesis, transport and catabolism	Cytochrome P450	Cytochrome P450 71A1 GN=CYP71A1 OS=Persea americana (Avocado) PE=1 SV=2	hypothetical protein POPTR_0012s09140g [Populus trichocarpa]
c86331.graph_c0	257	24.7654	337	29.6431	240	18.9221	2	0.166662	2	0.183715	3	0.292428	6.46e-13	-6.6772	down	--	--	--	K09422|1.71736e-14|vvi:100264512|MybPA2; K09422 myb proto-oncogene protein, plant (A)	[K]	Transcription	--	Transcription factor TT2 GN=MOK9.18 OS=Arabidopsis thaliana (Mouse-ear cress) PE=1 SV=1	Transcription factor MYB3 -like protein [Gossypium arboreum]
c114373.graph_c0	1687	60.5857	1097	35.962	1202	35.3188	303	9.41003	65	2.22521	162	5.88512	0.000153316	-2.78792	down	--	--	Molecular Function: 1-acylglycerol-3-phosphate O-acyltransferase activity (GO:0003841);; Biological Process: phosphatidylglycerol biosynthetic process (GO:0006655);; Biological Process: flower development (GO:0009908);; Biological Process: cutin biosynthetic process (GO:0010143);; Biological Process: dephosphorylation (GO:0016311);; Molecular Function: phosphatase activity (GO:0016791);; Molecula…	K13508|0|cit:102617099|glycerol-3-phosphate 2-O-acyltransferase 6-like; K13508 glycerol-3-phosphate acyltransferase [EC:2.3.1.15] (A)	--	--	haloacid dehalogenase-like hydrolase;; Acyltransferase	Glycerol-3-phosphate 2-O-acyltransferase 6 GN=GPAT6 OS=Arabidopsis thaliana (Mouse-ear cress) PE=1 SV=1	hypothetical protein CICLE_v10011536mg [Citrus clementina]
c104486.graph_c0	117	13.0571	108	11.0019	118	10.7743	0	0	0	0	0	0	4.9e-10	#NAME?	down	[R]	General function prediction only	Molecular Function: GTP binding (GO:0005525);; Cellular Component: nucleolus (GO:0005730);; Biological Process: ribosome biogenesis (GO:0042254);;	K06943|4.68189e-39|rcu:RCOM_1578360|nucleolar GTP-binding protein, putative; K06943 nucleolar GTP-binding protein (A)	[R]	General function prediction only	--	Nucleolar GTP-binding protein 1 GN=At1g50920 OS=Arabidopsis thaliana (Mouse-ear cress) PE=2 SV=1	nucleolar GTP-binding protein, putative [Ricinus communis]
c54706.graph_c0	30	2.36604	17	1.22386	22	1.41961	0	0	0	0	0	0	0.00241716	#NAME?	down	--	--	--	--	--	--	--	--	PREDICTED: uncharacterized protein LOC101301090 [Fragaria vesca subsp. vesca]
c134763.graph_c0	12	1.6803	28	3.57886	26	2.97868	0	0	0	0	0	0	0.00331386	#NAME?	down	--	--	--	--	--	--	Thaumatin family	Thaumatin-like protein (Precursor) OS=Oryza sativa subsp. japonica (Rice) PE=2 SV=1	PREDICTED: thaumatin-like protein 1b [Vitis vinifera]
c134105.graph_c0	194	10.8004	194	9.85872	139	6.33138	22	1.05914	11	0.583758	13	0.732092	0.000878805	-3.34847	down	--	--	Molecular Function: protein serine/threonine kinase activity (GO:0004674);; Molecular Function: copper ion binding (GO:0005507);; Molecular Function: ATP binding (GO:0005524);; Biological Process: protein phosphorylation (GO:0006468);; Molecular Function: electron carrier activity (GO:0009055);; Molecular Function: carbohydrate binding (GO:0030246);;	--	--	--	--	--	hypothetical protein VITISV_007763 [Vitis vinifera]
c120708.graph_c0	199	8.48798	239	9.30531	279	9.73648	17	0.627037	19	0.772516	20	0.862911	0.000106626	-3.44254	down	[RTKL]	--	Molecular Function: kinase activity (GO:0016301);;	--	--	--	Protein tyrosine kinase;; Protein kinase domain;; Leucine rich repeat;; Leucine Rich Repeat;; Leucine Rich repeat	Putative leucine-rich repeat receptor-like serine/threonine-protein kinase At2g04300 (Precursor) GN=At2g04300 OS=Arabidopsis thaliana (Mouse-ear cress) PE=3 SV=2	PREDICTED: probable LRR receptor-like serine/threonine-protein kinase At4g29180 [Nelumbo nucifera]
c121633.graph_c0	513	33.5279	668	39.8518	520	27.8061	4	0.22607	46	2.86583	30	1.98333	3.01e-09	-4.09944	down	--	--	--	--	--	--	TNP1/EN/SPM transposase	--	PREDICTED: uncharacterized protein LOC103435923 [Malus domestica]
c119133.graph_c0	248	15.3427	181	10.2214	245	12.4011	5	0.267493	1	0.0589729	25	1.5645	2.06e-06	-4.26247	down	--	--	--	--	[R]	General function prediction only	zinc-binding in reverse transcriptase	Putative ribonuclease H protein At1g65750 GN=At1g65750 OS=Arabidopsis thaliana (Mouse-ear cress) PE=3 SV=1	--
c132769.graph_c1	243	21.211	372	29.64	236	16.8544	8	0.603861	4	0.332826	25	2.20739	2.71e-07	-4.32553	down	--	--	Molecular Function: nucleic acid binding (GO:0003676);;	--	[L]	Replication, recombination and repair	hAT family C-terminal dimerisation region	Putative AC transposase OS=Zea mays (Maize) PE=2 SV=2	--
c99576.graph_c0	43	1.15822	83	2.04071	87	1.91729	1	0.0232924	3	0.0770275	0	0	6.01e-05	-5.3989	down	--	--	Molecular Function: nucleic acid binding (GO:0003676);; Biological Process: cellular aromatic compound metabolic process (GO:0006725);; Molecular Function: transferase activity, transferring phosphorus-containing groups (GO:0016772);; Biological Process: cellular nitrogen compound metabolic process (GO:0034641);; Biological Process: primary metabolic process (GO:0044238);; Biological Process: cel…	K18577|0|mdm:103449768|uncharacterized LOC103449768 (A)	[R]	General function prediction only	Reverse transcriptase (RNA-dependent DNA polymerase);; zinc-binding in reverse transcriptase;; Endonuclease/Exonuclease/phosphatase family;; Endonuclease-reverse transcriptase	Putative ribonuclease H protein At1g65750 GN=At1g65750 OS=Arabidopsis thaliana (Mouse-ear cress) PE=3 SV=1	hypothetical protein [Beta vulgaris subsp. vulgaris]
c105823.graph_c0	18	1.14371	25	1.44999	30	1.55959	0	0	0	0	1	0.064273	0.00784117	-5.96922	down	--	--	Cellular Component: integral component of peroxisomal membrane (GO:0005779);; Biological Process: pentose-phosphate shunt (GO:0006098);; Biological Process: peroxisome fission (GO:0016559);; Molecular Function: identical protein binding (GO:0042802);;	--	[U]	Intracellular trafficking, secretion, and vesicular transport	Peroxisomal biogenesis factor 11 (PEX11)	Peroxisomal membrane protein 11-4 OS=Oryza sativa subsp. japonica (Rice) PE=2 SV=2	PREDICTED: peroxisomal membrane protein 11B [Sesamum indicum]
