# Supplementary material for: RNA sequencing and anthocyanin synthesis-related genes expression analyses in white-fruited Vaccinium uliginosum
Source: BMC Genomics. 2018 Dec 13;19:930. doi: 10.1186/s12864-018-5351-0 (PMC6293651; doi:10.1186/s12864-018-5351-0)
Supplement: Supplementary file 3 — Table S3. Differentially expressed genes identified using GO function enrichment (XLS 37 kb) [file 12864_2018_5351_MOESM3_ESM.xls]

## Sheet: Sheet1
GO Root Term	GO Term	Different expression Unigene number	Related Unigene number	P-value	Corrected P-value	Gene_id
Biological Process	photosynthetic electron transport in photosystem I (GO:0009773);	3	35	0.000212966	0.0119261	c112764.graph_c0 c116199.graph_c0 c75194.graph_c0
Biological Process	pentose-phosphate shunt (GO:0006098);	5	170	0.000254131	0.0142314	c72889.graph_c0 c112764.graph_c0 c116199.graph_c0 c105823.graph_c0 c75194.graph_c0
Biological Process	ribosome biogenesis (GO:0042254);	4	98	0.000318221	0.0178204	c90563.graph_c1 c104335.graph_c0 c90563.graph_c0 c104486.graph_c0
Biological Process	photosystem II assembly (GO:0010207);	4	103	0.000384683	0.0215422	c116199.graph_c0 c93552.graph_c0 c75194.graph_c0 c112764.graph_c0
Biological Process	rRNA processing (GO:0006364);	5	198	0.000511534	0.0286459	c93552.graph_c0 c116199.graph_c0 c75194.graph_c0 c72889.graph_c0 c112764.graph_c0
Biological Process	single-organism cellular process (GO:0044763);	4	137	0.00112312	0.0628949	c81014.graph_c0 c129573.graph_c0 c101917.graph_c0 c98777.graph_c0
Biological Process	heterocycle metabolic process (GO:0046483);	2	18	0.00161046	0.0901856	c99576.graph_c0 c74288.graph_c0
Biological Process	cellular nitrogen compound metabolic process (GO:0034641);	2	19	0.00179607	0.10058	c99576.graph_c0 c74288.graph_c0
Biological Process	regulation of protein dephosphorylation (GO:0035304);	3	73	0.00184972	0.103584	c116199.graph_c0 c75194.graph_c0 c112764.graph_c0
Biological Process	reductive pentose-phosphate cycle (GO:0019253);	2	21	0.00219627	0.122991	c92845.graph_c0 c112764.graph_c0
Biological Process	organic cyclic compound metabolic process (GO:1901360);	2	21	0.00219627	0.122991	c99576.graph_c0 c74288.graph_c0
Biological Process	stomatal complex morphogenesis (GO:0010103);	3	88	0.00315011	0.176406	c93552.graph_c0 c116199.graph_c0 c112764.graph_c0
Biological Process	regulation of multi-organism process (GO:0043900);	2	26	0.00336281	0.188317	c116199.graph_c0 c112764.graph_c0
Biological Process	detection of biotic stimulus (GO:0009595);	2	28	0.00389451	0.218092	c112764.graph_c0 c116199.graph_c0
Biological Process	cellular aromatic compound metabolic process (GO:0006725);	2	29	0.00417406	0.233747	c99576.graph_c0 c74288.graph_c0
Biological Process	photosynthesis, light harvesting (GO:0009765);	2	35	0.00603925	0.338198	c121930.graph_c0 c72889.graph_c0
Molecular Function	chlorophyll binding (GO:0016168);	2	35	0.00635039	0.127008	c72889.graph_c0 c93552.graph_c0
Cellular Component	chloroplast envelope (GO:0009941);	5	494	0.00759177	0.0911013	c75194.graph_c0 c121930.graph_c0 c116199.graph_c0 c106422.graph_c0 c112764.graph_c0
Biological Process	cysteine biosynthetic process (GO:0019344);	3	139	0.0111537	0.624605	c112764.graph_c0 c93552.graph_c0 c116199.graph_c0
Molecular Function	proton-transporting ATPase activity, rotational mechanism (GO:0046961);	2	49	0.0121723	0.243446	c106422.graph_c0 c107691.graph_c0
Biological Process	DNA metabolic process (GO:0006259);	3	145	0.012496	0.699779	c101917.graph_c0 c117593.graph_c0 c126669.graph_c0
Biological Process	regulation of proton transport (GO:0010155);	2	51	0.0125075	0.700421	c116626.graph_c0 c72889.graph_c0
Biological Process	regulation of hydrogen peroxide metabolic process (GO:0010310);	2	52	0.0129802	0.726891	c116199.graph_c0 c112764.graph_c0
Biological Process	salicylic acid biosynthetic process (GO:0009697);	2	60	0.0170346	0.953937	c112764.graph_c0 c116199.graph_c0
Biological Process	response to red light (GO:0010114);	2	62	0.018122	1	c116199.graph_c0 c121930.graph_c0
Biological Process	systemic acquired resistance, salicylic acid mediated signaling pathway (GO:0009862);	2	64	0.0192382	1	c116199.graph_c0 c112764.graph_c0
Cellular Component	thylakoid (GO:0009579);	2	87	0.0203369	0.244043	c112764.graph_c0 c92903.graph_c0
Biological Process	polysaccharide biosynthetic process (GO:0000271);	2	67	0.0209653	1	c116626.graph_c0 c98747.graph_c0
Biological Process	lipid metabolic process (GO:0006629);	3	178	0.0214866	1	c125801.graph_c0 c111769.graph_c0 c118144.graph_c0
Cellular Component	nucleolus (GO:0005730);	4	429	0.0223159	0.267791	c90563.graph_c1 c90563.graph_c0 c104486.graph_c0 c104335.graph_c0
Biological Process	cell tip growth (GO:0009932);	2	71	0.0233648	1	c98747.graph_c0 c116626.graph_c0
Biological Process	single-organism metabolic process (GO:0044710);	2	81	0.0298264	1	c104371.graph_c0 ;c113175.graph_c1
Molecular Function	oxidoreductase activity (GO:0016491);	5	515	0.0311858	0.623715	c99334.graph_c0 c92903.graph_c0 c98978.graph_c0 c89840.graph_c0 c28685.graph_c0
Biological Process	anthocyanin accumulation in tissues in response to UV light (GO:0043481);	2	83	0.031195	1	c116626.graph_c0 c98747.graph_c0
Biological Process	jasmonic acid mediated signaling pathway (GO:0009867);	2	83	0.031195	1	c116199.graph_c0 c112764.graph_c0
Biological Process	response to far red light (GO:0010218);	2	84	0.0318885	1	c121930.graph_c0 c116199.graph_c0
Biological Process	negative regulation of defense response (GO:0031348);	2	85	0.0325881	1	c112764.graph_c0 c116199.graph_c0
Biological Process	positive regulation of catalytic activity (GO:0043085);	2	87	0.0340053	1	c112764.graph_c0 c93552.graph_c0
Biological Process	response to blue light (GO:0009637);	2	88	0.0347229	1	c121930.graph_c0 c116199.graph_c0
Cellular Component	chloroplast thylakoid membrane (GO:0009535);	3	285	0.0348426	0.418112	c121930.graph_c0 c106422.graph_c0 c116199.graph_c0
Biological Process	response to chitin (GO:0010200);	2	92	0.0376517	1	c116199.graph_c0 c112764.graph_c0
Biological Process	glucosinolate biosynthetic process (GO:0019761);	2	95	0.0399084	1	c112764.graph_c0 c72889.graph_c0
Biological Process	multidimensional cell growth (GO:0009825);	2	96	0.0406719	1	c116626.graph_c0 c98747.graph_c0
Biological Process	MAPK cascade (GO:0000165);	2	100	0.0437808	1	c116199.graph_c0 c112764.graph_c0
Biological Process	biosynthetic process (GO:0009058);	2	102	0.0453675	1	c122231.graph_c0 c134490.graph_c0
Biological Process	maltose metabolic process (GO:0000023);	2	104	0.0469754	1	c112764.graph_c0 c93552.graph_c0
Molecular Function	NADP binding (GO:0050661);	2	104	0.0491968	0.983936	c89404.graph_c0 c77854.graph_c0
Cellular Component	apoplast (GO:0048046);	3	330	0.0501856	0.602227	c112776.graph_c0 c116199.graph_c0 c112764.graph_c0
Biological Process	defense response to fungus (GO:0050832);	2	108	0.0502532	1	c112764.graph_c0 c116199.graph_c0
Biological Process	regulation of plant-type hypersensitive response (GO:0010363);	2	113	0.0544631	1	c112764.graph_c0 c116199.graph_c0
Biological Process	protein targeting to membrane (GO:0006612);	2	118	0.0587935	1	c112764.graph_c0 c116199.graph_c0
Biological Process	photosynthesis (GO:0015979);	2	121	0.0614475	1	c113006.graph_c0 c109198.graph_c0
Biological Process	defense response (GO:0006952);	2	130	0.0696485	1	c102736.graph_c0 c112776.graph_c0
Molecular Function	GTP binding (GO:0005525);	4	473	0.0781453	1	c90563.graph_c1 c104335.graph_c0 c104486.graph_c0 c90563.graph_c0
Biological Process	thylakoid membrane organization (GO:0010027);	2	143	0.0820827	1	c93552.graph_c0 c75194.graph_c0
Biological Process	root hair elongation (GO:0048767);	2	147	0.0860378	1	c116626.graph_c0 c98747.graph_c0
Biological Process	starch biosynthetic process (GO:0019252);	2	147	0.0860378	1	c93552.graph_c0 c112764.graph_c0
Molecular Function	monooxygenase activity (GO:0004497);	2	149	0.0919666	1	c101538.graph_c1 c92845.graph_c0
Molecular Function	coenzyme binding (GO:0050662);	2	155	0.0982852	1	c104371.graph_c0 c130571.graph_c0
Molecular Function	hydrolase activity, hydrolyzing O-glycosyl compounds (GO:0004553);	2	157	0.100418	1	c132009.graph_c1 c116690.graph_c2
Molecular Function	transferase activity, transferring phosphorus-containing groups (GO:0016772);	2	160	0.103643	1	c99576.graph_c0 c74288.graph_c0
Cellular Component	plastid (GO:0009536);	2	234	0.117979	1	c117593.graph_c0 c119328.graph_c2
Biological Process	isopentenyl diphosphate biosynthetic process, methylerythritol 4-phosphate pathway (GO:0019288);	2	190	0.131732	1	c72889.graph_c0 c112764.graph_c0
Biological Process	cellular metabolic process (GO:0044237);	2	191	0.132853	1	c130571.graph_c0 c104371.graph_c0
Biological Process	response to abscisic acid (GO:0009737);	2	217	0.16271	1	c98747.graph_c0 c75194.graph_c0
Molecular Function	transporter activity (GO:0005215);	2	213	0.164519	1	c103932.graph_c0 c129573.graph_c0
Biological Process	response to cold (GO:0009409);	2	220	0.166233	1	c112764.graph_c0 c116199.graph_c0
Molecular Function	catalytic activity (GO:0003824);	3	415	0.168696	1	c126669.graph_c0 c125653.graph_c0 c124489.graph_c0
Biological Process	defense response to bacterium (GO:0042742);	2	224	0.17095	1	c116199.graph_c0 c112764.graph_c0
Biological Process	primary metabolic process (GO:0044238);	2	225	0.172133	1	c99576.graph_c0 c132009.graph_c1
Cellular Component	membrane (GO:0016020);	5	1271	0.214874	1	c92903.graph_c0 c112776.graph_c0 c103932.graph_c0 c129573.graph_c0 c72889.graph_c0
Molecular Function	binding (GO:0005488);	3	489	0.233311	1	c132009.graph_c1 c89840.graph_c0 c126940.graph_c0
Biological Process	oxidation-reduction process (GO:0055114);	9	2079	0.251406	1	c89404.graph_c0 c133095.graph_c0 c118144.graph_c0 c101538.graph_c1 c77854.graph_c0 c130571.graph_c0 c130693.graph_c0 c98978.graph_c0 c92845.graph_c0
Cellular Component	chloroplast (GO:0009507);	4	1020	0.256054	1	c72889.graph_c0 c112776.graph_c0 c92845.graph_c0 c92903.graph_c0
Molecular Function	transferase activity (GO:0016740);	2	289	0.259122	1	c134490.graph_c0 c107691.graph_c0
Molecular Function	nucleic acid binding (GO:0003676);	5	1017	0.266186	1	c129466.graph_c0 c132769.graph_c1 c99576.graph_c0 c126669.graph_c0 c134556.graph_c0
Cellular Component	vacuole (GO:0005773);	2	403	0.271659	1	c133095.graph_c0 c129573.graph_c0
Cellular Component	endoplasmic reticulum (GO:0005783);	2	414	0.282071	1	c133095.graph_c0 c112235.graph_c0
Biological Process	carbohydrate metabolic process (GO:0005975);	2	395	0.379448	1	c114689.graph_c1 c116690.graph_c2
Molecular Function	protein kinase activity (GO:0004672);	2	398	0.395106	1	c128187.graph_c0 c114012.graph_c0
Molecular Function	electron carrier activity (GO:0009055);	2	418	0.419038	1	c101538.graph_c1 c134105.graph_c0
Cellular Component	chloroplast stroma (GO:0009570);	2	597	0.449899	1	c112764.graph_c0 c116199.graph_c0
Biological Process	metabolic process (GO:0008152);	3	742	0.450594	1	c128763.graph_c0 c99334.graph_c0 c85962.graph_c0
Molecular Function	metal ion binding (GO:0046872);	4	1154	0.560148	1	c28685.graph_c0 c121930.graph_c0 c49896.graph_c0 c72889.graph_c0
Molecular Function	nucleotide binding (GO:0000166);	3	927	0.618624	1	c124489.graph_c0 c129573.graph_c0 c134556.graph_c0
Molecular Function	DNA binding (GO:0003677);	3	1119	0.742868	1	c53038.graph_c0 c119328.graph_c2 c75194.graph_c0
Cellular Component	nucleus (GO:0005634);	2	1838	0.957234	1	c119328.graph_c2 c126080.graph_c0
Molecular Function	ATP binding (GO:0005524);	4	3119	0.996138	1	c110797.graph_c0 c134105.graph_c0 c116199.graph_c0 c126080.graph_c0
