# Supplementary material for: RNA sequencing and anthocyanin synthesis-related genes expression analyses in white-fruited Vaccinium uliginosum
Source: BMC Genomics. 2018 Dec 13;19:930. doi: 10.1186/s12864-018-5351-0 (PMC6293651; doi:10.1186/s12864-018-5351-0)
Supplement: Supplementary file 4 — Table S4. Differentially expressed genes from KEGG enrichment (XLSX 13 kb) [file 12864_2018_5351_MOESM4_ESM.xlsx]

## Sheet: Sheet1
Pathway	Different expression Unigene number	Related Unigene number	P-value	Corrected P-value	Gene_id	KEGG Orthology
Photosynthesis	4	114	0.000676198	0.010143	c106422.graph_c0 ;	K02115 ;K02699
					c109198.graph_c0 ;	K02641 ;K03542
					c89404.graph_c0
					c93552.graph_c0
Phenylpropanoid biosynthesis	5	240	0.00148319	0.0222478	c104371.graph_c0	K09753 K01188
					c112037.graph_c0	K13065 K00430
					c121592.graph_c1	K00083
					c132702.graph_c1
					c98978.graph_c0
Flavonoid biosynthesis	3	80	0.00278374	0.0417561	c101538.graph_c1	K13083 ;K13065 ;
					c121592.graph_c1	K13082
					c130571.graph_c0
Ribosome biogenesis in eukaryotes	4	203	0.00555083	0.0832624	c104335.graph_c0	K06943 ;K06943
					c104486.graph_c0	K06943 ;K06943
					c90563.graph_c0
					c90563.graph_c1
Carbon fixation in photosynthetic organisms	4	211	0.00635602	0.0953403	c112764.graph_c0	K01100 ;K00855 ;
					c116199.graph_c0	K05298 ;K01602
					c77854.graph_c0
					c92845.graph_c0
Photosynthesis - antenna proteins	2	39	0.0083016	0.124524	c121930.graph_c0	K08913 ;K08908
					c72889.graph_c0
Cutin, suberine and wax biosynthesis	2	43	0.0100269	0.150403	c130119.graph_c1	K13356 ;K17991
					c133095.graph_c0
Systemic lupus erythematosus	2	71	0.0259324	0.388986	c119328.graph_c2	K11253 ;K11251
					c127121.graph_c1
Transcriptional misregulation in cancer	2	114	0.061152	0.91728	c119328.graph_c2	K11253 ;K11644
					c134510.graph_c0
Carbon metabolism	4	738	0.262152	1	c112764.graph_c0	K01100 ;K00855 ;
					c116199.graph_c0	K05298 ;K01602
					c77854.graph_c0 ;
					c92845.graph_c0
Spliceosome	2	636	0.665009	1	c134556.graph_c0	K12872 ;K12891
					c39912.graph_c0
Starch and sucrose metabolism	2	390	0.402568	1	c112037.graph_c0	K01188 ;K00695
					c122231.graph_c0
Ribosome	2	831	0.802088	1	c101523.graph_c0	K02871 ;K02871
					c124166.graph_c1
Plant-pathogen interaction	2	412	0.429841	1	c120015.graph_c0	K13459 ;K13457
					c132829.graph_c0
Alcoholism	2	168	0.118442	1	c119328.graph_c2	K11253 ;K11251
					c127121.graph_c1
