# Supplementary material for: RNA sequencing and anthocyanin synthesis-related genes expression analyses in white-fruited Vaccinium uliginosum
Source: BMC Genomics. 2018 Dec 13;19:930. doi: 10.1186/s12864-018-5351-0 (PMC6293651; doi:10.1186/s12864-018-5351-0)
Supplement: Supplementary file 5 — Table S5. Specific primers used for anthocyanin biosynthesis pathway related genes (XLSX 13 kb) [file 12864_2018_5351_MOESM5_ESM.xlsx]

## Sheet: Sheet1
Gene name	Primer sequences 5’- 3’ (bp)	Annealing temperatur（℃）	Product length	Unigene coding
VuCHS-F	CTTGACTGAGGAAATCTTGAAGG	58	115bp	c127976.
VuCHS-R	AGCCTCTTTGCCCAATTTG
VuF3'H-F	CGAGATTCGATGCGTTTCTGAGTG	60	155bp	c123712
VuF3'H-R	GATTTCGGTATCGGTGAGCTTCC
VuF3'5'H-F	GCAAGTGGGATGATTTGATAACGAG	60	144bp	c132630
VuF3'5'H-R	TGTTGGTGAGGCTAAGTGATCCG
VuDFR-F	CACTGAGTTTAAGGGGATTCCTAAGG	60	138bp	c130571
VuDFR-R	CCCTTCTCCCTACAAGTGTCAATGG
VuANS-F	CTTCATCCTCCACAACATGGT	58	139bp	c122374
VuANS-R	GCTCTTGTACTTCCCATTGCTC
VuUFGT-F	CCTCGAGTGCAAGTTTTAGC	60	185bp	c127140
VuUFGT-R	CCACCCTCCACTCTAACACC
VuANR-F	CAAAGAGGGATTCAGCTACAAGTA	58	141bp	c128846
VuANR-R	ACAGACACACAGTGGCACATTAG
VuLAR-F	TGATGAAGTTGAAGTGTGCGA	58	146bp	c124332
VuLAR-R	AATTCCATTGGCGGTTACG
VuMYBPA1-F	CCACCAAAGAAGAGGAGGAC	60	194bp	c115051
VuMYBPA1-R	CCATTGCCATCGAATTTAGAC
VuMYB2-F	ACAGCATGATGGCTCGCA	60	145bp	c119481
VuMYB2-R	CCATGATCGCGGTTTGAA
VuMYB4-F	GCCACTGCCCAATTGTCA	60	160bp	c47872
VuMYB4-R	CACCTCTTCGGGCATTTG
VuMYB6-F	AGAAGCATGGAGAGGGGAAG	60	173bp	c99078
VuMYB6-R	ATTGCCCAGCAGCTTATGAA
VuMYB7-F	ATGTGGAAAGAGTTGTCGGC	63	160bp	c111166
VuMYB7-R	ATCTGTCCTTCCAGGCAACT
VuMYB8-F	ACCCGGACGAACAGACAATG	60	102bp	c86331
VuMYB8-R	ACAGGTTTGGGATTCATGGG
VuMYB10-F	TGGGAGGCATATGAGAAGGT	60	209bp	c113018
VuMYB10-R	AAGTCACCCGTAGCCCTATC
VuMYB12-F	GTTGCTCCAATACCTTACGG	60	202bp	c117353
VuMYB12-R	ATCAATTTGCCGTAGCTGAT
VuBHLH63-F	GAGGAAGCGGCTGAATGA	60	116bp	c80718
VuBHLH63-R	CTTCATTTGGCTTCACATCC
VuBHLH92-F	CGGCACATGATCAATGAGAG	60	134bp	c112979
VuBHLH92-R	TCTTTCACCTCCTCAGCTGC
VuBHLH93-F	GGCAAGAGAAATGAAAGGCA	60	192bp	c90489
VuBHLH93-R	AAGCTGTGGCTGTCAGTTGC
VuBHLH130-F	TGCTGTTATGGGTGATGTGG	60	188bp	c113885
VuBHLH130-R	ACCCGTTGCTGCTATTATCA
VuCHI-F	TCGGCTTCCGGGATACAT	60	116bp	c126113
VuCHI-R	CAAAAGGGTCATCTCCAAGG
VuMADS-F	GGAACGAAAAGTCGCGAT	60	101bp	c114838
VuMADS-R	CAACACCACAGAGGGTTTGT
VuPOD-F	GGCGATGGTCATGGTCAGTA	60	166bp	c132702
VuPOD-R	GTCATGCAAAATTAGGCGAA
VuTDR4-F	GGAACCTGGAATACCCGAAG	60	231bp
VuTDR4-R	GCTGGTTGTTTTGCTCTTGTAA
c104371-F	ATGAAACAAATCCGAGAGCA	60	127bp	c104371
c104371-R	TGACCATTGTCTTCAAGGCT
c112037-F	TGGATGCAGATATGAGGAGC	60	139bp	c112037
c112037-R	CCAGGCCATTCGTAATTATC
c117593-F	TTGCTAGAGGGCTTCTGGAG	60	236bp	c117593
c117593-R	GTCTTCAATCTGGCCCTCTG
c122231-F	TGGACCGCAAAATGGTAACT	60	195bp	c122231
c122231-R	TCCTTGTAGTTGTGGGCTTTAA
c130693-F	TACATGCTAATCTTTGGCCG	60	158bp	c130693
c130693-R	TTCGCTGAGAGACCACCAAT
c134490-F	CAAAACGGGTCTACTCCACC	60	181bp	c134490
c134490-R	TCTAGATAGAACCCCTGCGA
